# Supplementary material for: DNA methylation analysis on purified neurons and glia dissects age and Alzheimer’s disease-specific changes in the human cortex
Source: Epigenetics Chromatin. 2018 Jul 25;11:41. doi: 10.1186/s13072-018-0211-3 (PMC6058387; doi:10.1186/s13072-018-0211-3)
Supplement: Supplementary file 2 — Additional file 2. Supplementary Tables. [file 13072_2018_211_MOESM2_ESM.xlsx]

## Sheet: Supp. Table 1
Supplementary Table 1: Sample phenotype information. AD = Alzheimer's Disease, CTRL = control, F = Female, M = Male, OC = Occipital Cortex, FC = Frontal Cortex, TC = Temporal Cortex, PMI = Post-mortem interval.
SampleID	Tissue/Sorted	BrainRegion	Age	Sex	Diagnosis	BraakStage	BraakGroup	CERAD	Thal phase	PMI(h)
Dnr01_F_78_AD	Sorted(NeuN)	OC	78	F	AD	6	High	C	NA	21
Dnr02_M_76_AD	Sorted(NeuN)	OC	76	M	AD	6	High	C	NA	24
Dnr03_F_75_AD	Sorted(NeuN)	OC	75	F	AD	6	High	C	4	12
Dnr04_F_85_AD	Sorted(NeuN)	OC	85	F	AD	4	Mid	C	NA	48
Dnr05_M_94_AD	Sorted(NeuN)	OC	94	M	AD	4	Mid	B	NA	24
Dnr06_M_18_CTRL	Sorted(NeuN)	OC	18	M	CTRL	0	Low	0	0	120
Dnr10_F_88_AD	Sorted(NeuN)	OC	88	F	AD	4	Mid	B	5	9.5
Dnr11_F_81_AD	Sorted(NeuN)	OC	81	F	AD	3	Mid	0	0	15
Dnr12_F_77_AD	Sorted(NeuN)	OC	77	F	AD	3	Mid	C	3	26
Dnr13_F_77_CTRL	Sorted(NeuN)	OC	77	F	CTRL	0	Low	A	NA	10
Dnr14_F_77_CTRL	Sorted(NeuN)	OC	77	F	CTRL	0	Low	A	NA	8
Dnr15_F_83_CTRL	Sorted(NeuN)	OC	83	F	CTRL	0	Low	0	2	22
Dnr16_F_88_CTRL	Sorted(NeuN)	OC	88	F	CTRL	0	Low	B	NA	48
Dnr17_M_19_CTRL	Sorted(NeuN)	OC	19	M	CTRL	0	Low	0	NA	18
Dnr18_M_87_CTRL	Sorted(NeuN)	OC	87	M	CTRL	0	Low	0	0	48
Dnr19_M_71_CTRL	Sorted(NeuN)	OC	71	M	CTRL	0	Low	0	NA	23
Dnr20_M_75_CTRL	Sorted(NeuN)	OC	75	M	CTRL	0	Low	0	1	27
MUN.2014.002.CTRL.F.77	Sorted(NeuN)	OC	77	F	CTRL	0	Low	NA	NA	8
MUN.2014.003.AD.M.76	Sorted(NeuN)	OC	76	M	AD	6	High	NA	NA	24
MUN.2014.004.AD.F.75	Sorted(NeuN)	OC	75	F	AD	6	High	NA	NA	12
MUN.2014.005.CTRL.M.71	Sorted(NeuN)	OC	71	M	CTRL	0	Low	NA	NA	23
MUN.2014.006.CTRL.M.75	Sorted(NeuN)	OC	75	M	CTRL	0	Low	NA	NA	27
MUN.2015.007.CTRL.M.63	Sorted(NeuN)	OC	63	M	CTRL	0	Low	0	NA	18
MUN.2015.008.CTRL.M.85	Sorted(NeuN)	OC	85	M	CTRL	0	Low	B	NA	28
MUN.2015.009.CTRL.F.85	Sorted(NeuN)	OC	85	F	CTRL	0	Low	0	NA	20
MUN.2015.011.CTRL.F.63	Sorted(NeuN)	OC	63	F	CTRL	0	Low	NA	NA	14
MUN.2015.012.AD.F.78	Sorted(NeuN)	OC	78	F	AD	6	High	C	NA	34
MUN.2015.013.AD.F.93	Sorted(NeuN)	OC	93	F	AD	6	High	C	NA	76
MUN.2015.014.AD.M.70	Sorted(NeuN)	OC	70	M	AD	6	High	C	NA	39
MUN.2015.015.AD.M.85	Sorted(NeuN)	OC	85	M	AD	6	High	NA	NA	49
MUN.2015.016.AD.F.73	Sorted(NeuN)	OC	73	F	AD	6	High	NA	NA	36
Ftl_RZ021_M81_AD	bulk	FC	81	M	AD	NA	NA	NA	NA	NA
Ftl_RZ051_M90_AD	bulk	FC	90	M	AD	NA	NA	NA	NA	NA
Ftl_RZ052_F82_AD5	bulk	FC	82	F	AD	5	High	C	NA	33
Ftl_RZ055_M80_AD5	bulk	FC	80	M	AD	5	High	C	NA	12
Ftl_RZ057_F88_CTRL2	bulk	FC	88	F	CTRL	2	Low	B	NA	48
Ftl_RZ058_F77_CTRL2	bulk	FC	77	F	CTRL	2	Low	C	NA	20
Ftl_RZ059_M75_CTRL2	bulk	FC	75	M	CTRL	2	Low	0	NA	27
Ftl_RZ063_M73_AD6	bulk	FC	73	M	AD	6	High	C	NA	24
Ftl_RZ065_F65_AD6	bulk	FC	65	F	AD	6	High	C	NA	48
Ftl_RZ067_F67_AD6	bulk	FC	67	F	AD	6	High	C	NA	49
Ftl_RZ068_F93_AD6	bulk	FC	93	F	AD	6	High	C	NA	76
Ftl_RZ069_M74_AD6	bulk	FC	74	M	AD	6	High	C	NA	50
Ftl_RZ070_M53_CTRL0	bulk	FC	53	M	CTRL	0	Low	NA	NA	NA
Ftl_RZ076_M18_CTRL0	bulk	FC	18	M	CTRL	0	Low	0	NA	18
Ftl_RZ077_M57_CTRL1	bulk	FC	57	M	CTRL	1	Low	0	NA	24
Ftl_RZ079_F75_CTRL4	bulk	FC	75	F	CTRL	4	Mid	B	NA	24
Ftl_RZ081_F76_CTRL4	bulk	FC	76	F	CTRL	4	Mid	C	NA	26
Ftl_RZ082_F46_CTRL1	bulk	FC	46	F	CTRL	1	Low	0	NA	NA
Ftl_RZ084_M50_CTRL0	bulk	FC	50	M	CTRL	0	Low	0	NA	NA
Ftl_RZ085_M63_CTRL1	bulk	FC	63	M	CTRL	1	Low	0	NA	18
Ftl_RZ089_M53_CTRL0	bulk	FC	53	M	CTRL	0	Low	NA	NA	NA
Ftl_RZ090_M53_CTRL1	bulk	FC	53	M	CTRL	1	Low	0	NA	22
Ftl_RZ092_M71_CTRL1	bulk	FC	71	M	CTRL	1	Low	0	NA	23
Ftl_RZ098_F73_AD	bulk	FC	73	F	AD	NA	NA	NA	NA	NA
Ftl_RZ099_F55_CTRL0	bulk	FC	55	F	CTRL	0	Low	0	NA	14
Ftl_RZ104_M59_CTRL2	bulk	FC	59	M	CTRL	2	Low	0	NA	11
Ftl_RZ109_F89_AD4	bulk	FC	89	F	AD	4	Mid	C	NA	24
Ftl_RZ119_M75_AD6	bulk	FC	75	M	AD	6	High	C	NA	24
Ftl_RZ121_M83_AD6	bulk	FC	83	M	AD	6	High	C	NA	37.5
Ftl_RZ122_F82_AD6	bulk	FC	82	F	AD	6	High	C	NA	14
Ftl_RZ133_M85_CTRL4	bulk	FC	85	M	CTRL	4	Mid	B	NA	25
Ftl_RZ140_M87_CTRL2	bulk	FC	87	M	CTRL	2	Low	0	NA	48
Ftl_RZ143_M61_CTRL0	bulk	FC	61	M	CTRL	0	Low	0	NA	24
Ftl_RZ144_F68_AD6	bulk	FC	68	F	AD	6	High	C	NA	NA
Ftl_RZ145_F85_CTRL1	bulk	FC	85	F	CTRL	1	Low	0	NA	20
Ftl_RZ146_M46_CTRL0	bulk	FC	46	M	CTRL	0	Low	0	NA	NA
Ftl_RZ147_F80_CTRL4	bulk	FC	80	F	CTRL	4	Mid	0	NA	NA
Ftl_RZ148_F77_CTRL2	bulk	FC	77	F	CTRL	2	Low	A	NA	NA
Ftl_RZ149_F78_AD6	bulk	FC	78	F	AD	6	High	C	NA	NA
Ftl_RZ155_F85_AD3	bulk	FC	85	F	AD	3	Mid	C	NA	NA
Ftl_RZ160_M62_AD6	bulk	FC	62	M	AD	6	High	C	NA	NA
Ftl_RZ162_F97_AD5	bulk	FC	97	F	AD	5	High	C	NA	NA
Ftl_RZ163_F85_AD4	bulk	FC	85	F	AD	4	Mid	C	NA	NA
Ftl_RZ170_F93_AD5	bulk	FC	93	F	AD	5	High	C	NA	NA
Ftl_RZ171_F73_AD6	bulk	FC	73	F	AD	6	High	C	NA	NA
Ftl_RZ181_F93_AD4	bulk	FC	93	F	AD	4	Mid	B	NA	NA
Ftl_RZ244_F76_AD6	bulk	FC	76	F	AD	6	High	C	NA	24
Ftl_RZ256_M87_AD5	bulk	FC	87	M	AD	5	High	C	NA	26
Ftl_RZ261_F88_AD6	bulk	FC	88	F	AD	6	High	C	NA	39
Ftl_RZ262_F78_AD6	bulk	FC	78	F	AD	6	High	C	NA	NA
Ftl_RZ296_M87_AD5	bulk	FC	87	M	AD	5	High	C	NA	4
Ftl_RZ302_M83_AD5	bulk	FC	83	M	AD	5	High	C	NA	48
Ftl_RZ307_F78_AD6	bulk	FC	78	F	AD	6	High	C	NA	21
Ftl_RZ323_M76_AD5	bulk	FC	76	M	AD	5	High	B	NA	14
Ftl_RZ339_M60_CTRL0	bulk	FC	60	M	CTRL	0	Low	0	NA	6.5
Ftl_RZ340_M54_CTRL0	bulk	FC	54	M	CTRL	0	Low	0	NA	9.5
Ftl_RZ342_F83_CTRL2	bulk	FC	83	F	CTRL	2	Low	0	NA	22
Ftl_RZ369_F88_AD5	bulk	FC	88	F	AD	5	High	C	NA	48
Ftl_RZ375_M80_AD5	bulk	FC	80	M	AD	5	High	C	NA	13
Ftl_RZ391_F80_AD5	bulk	FC	80	F	AD	5	High	C	NA	48
Ftl_RZ413_M70_AD6	bulk	FC	70	M	AD	6	High	C	NA	39
Ftl_RZ433_F75_AD6	bulk	FC	75	F	AD	6	High	C	NA	12
Ftl_RZ459_F79_AD5	bulk	FC	79	F	AD	5	High	C	NA	20
Tmp_RZ016_M83_AD6	bulk	TC	83	M	AD	6	High	C	NA	22
Tmp_RZ021_M81_AD	bulk	TC	81	M	AD	NA	NA	NA	NA	NA
Tmp_RZ051_M90_AD	bulk	TC	90	M	AD	NA	NA	NA	NA	NA
Tmp_RZ052_F82_AD5	bulk	TC	82	F	AD	5	High	C	NA	33
Tmp_RZ055_M80_AD5	bulk	TC	80	M	AD	5	High	C	NA	12
Tmp_RZ057_F88_CTRL2	bulk	TC	88	F	CTRL	2	Low	B	NA	48
Tmp_RZ058_F77_CTRL2	bulk	TC	77	F	CTRL	2	Low	C	NA	20
Tmp_RZ059_M75_CTRL2	bulk	TC	75	M	CTRL	2	Low	0	NA	27
Tmp_RZ063_M73_AD6	bulk	TC	73	M	AD	6	High	C	NA	24
Tmp_RZ065_F65_AD6	bulk	TC	65	F	AD	6	High	C	NA	48
Tmp_RZ067_F67_AD6	bulk	TC	67	F	AD	6	High	C	NA	49
Tmp_RZ068_F93_AD6	bulk	TC	93	F	AD	6	High	C	NA	76
Tmp_RZ069_M74_AD6	bulk	TC	74	M	AD	6	High	C	NA	50
Tmp_RZ070_M53_CTRL0	bulk	TC	53	M	CTRL	0	Low	NA	NA	NA
Tmp_RZ076_M18_CTRL0	bulk	TC	18	M	CTRL	0	Low	0	NA	18
Tmp_RZ077_M57_CTRL1	bulk	TC	57	M	CTRL	1	Low	0	NA	24
Tmp_RZ079_F75_CTRL4	bulk	TC	75	F	CTRL	4	Mid	B	NA	24
Tmp_RZ081_F76_CTRL4	bulk	TC	76	F	CTRL	4	Mid	C	NA	26
Tmp_RZ082_F46_CTRL1	bulk	TC	46	F	CTRL	1	Low	0	NA	NA
Tmp_RZ084_M50_CTRL0	bulk	TC	50	M	CTRL	0	Low	0	NA	NA
Tmp_RZ085_M63_CTRL1	bulk	TC	63	M	CTRL	1	Low	0	NA	18
Tmp_RZ089_M53_CTRL0	bulk	TC	53	M	CTRL	0	Low	NA	NA	NA
Tmp_RZ090_M53_CTRL1	bulk	TC	53	M	CTRL	1	Low	0	NA	22
Tmp_RZ092_M71_CTRL1	bulk	TC	71	M	CTRL	1	Low	0	NA	23
Tmp_RZ098_F73_AD	bulk	TC	73	F	AD	NA	NA	NA	NA	NA
Tmp_RZ099_F55_CTRL0	bulk	TC	55	F	CTRL	0	Low	0	NA	14
Tmp_RZ104_M59_CTRL2	bulk	TC	59	M	CTRL	2	Low	0	NA	11
Tmp_RZ109_F89_AD4	bulk	TC	89	F	AD	4	Mid	C	NA	24
Tmp_RZ119_M75_AD6	bulk	TC	75	M	AD	6	High	C	NA	24
Tmp_RZ121_M83_AD6	bulk	TC	83	M	AD	6	High	C	NA	37.5
Tmp_RZ122_F82_AD6	bulk	TC	82	F	AD	6	High	C	NA	14
Tmp_RZ133_M85_CTRL4	bulk	TC	85	M	CTRL	4	Mid	B	NA	25
Tmp_RZ140_M87_CTRL2	bulk	TC	87	M	CTRL	2	Low	0	NA	48
Tmp_RZ143_M61_CTRL0	bulk	TC	61	M	CTRL	0	Low	0	NA	24
Tmp_RZ144_F68_AD6	bulk	TC	68	F	AD	6	High	C	NA	NA
Tmp_RZ145_F85_CTRL1	bulk	TC	85	F	CTRL	1	Low	0	NA	20
Tmp_RZ146_M46_CTRL0	bulk	TC	46	M	CTRL	0	Low	0	NA	NA
Tmp_RZ147_F80_CTRL4	bulk	TC	80	F	CTRL	4	Mid	0	NA	NA
Tmp_RZ148_F77_CTRL2	bulk	TC	77	F	CTRL	2	Low	A	NA	NA
Tmp_RZ149_F78_AD6	bulk	TC	78	F	AD	6	High	C	NA	NA
Tmp_RZ155_F85_AD3	bulk	TC	85	F	AD	3	Mid	C	NA	NA
Tmp_RZ160_M62_AD6	bulk	TC	62	M	AD	6	High	C	NA	NA
Tmp_RZ162_F97_AD5	bulk	TC	97	F	AD	5	High	C	NA	NA
Tmp_RZ163_F85_AD4	bulk	TC	85	F	AD	4	Mid	C	NA	NA
Tmp_RZ170_F93_AD5	bulk	TC	93	F	AD	5	High	C	NA	NA
Tmp_RZ171_F73_AD6	bulk	TC	73	F	AD	6	High	C	NA	NA
Tmp_RZ181_F93_AD4	bulk	TC	93	F	AD	4	Mid	B	NA	NA
Tmp_RZ244_F76_AD6	bulk	TC	76	F	AD	6	High	C	NA	24
Tmp_RZ256_M87_AD5	bulk	TC	87	M	AD	5	High	C	NA	26
Tmp_RZ261_F88_AD6	bulk	TC	88	F	AD	6	High	C	NA	39
Tmp_RZ262_F78_AD6	bulk	TC	78	F	AD	6	High	C	NA	NA
Tmp_RZ296_M87_AD5	bulk	TC	87	M	AD	5	High	C	NA	4
Tmp_RZ302_M83_AD5	bulk	TC	83	M	AD	5	High	C	NA	48
Tmp_RZ307_F78_AD6	bulk	TC	78	F	AD	6	High	C	NA	21
Tmp_RZ323_M76_AD5	bulk	TC	76	M	AD	5	High	B	NA	14
Tmp_RZ339_M60_CTRL0	bulk	TC	60	M	CTRL	0	Low	0	NA	6.5
Tmp_RZ340_M54_CTRL0	bulk	TC	54	M	CTRL	0	Low	0	NA	9.5
Tmp_RZ342_F83_CTRL2	bulk	TC	83	F	CTRL	2	Low	0	NA	22
Tmp_RZ369_F88_AD5	bulk	TC	88	F	AD	5	High	C	NA	48
Tmp_RZ375_M80_AD5	bulk	TC	80	M	AD	5	High	C	NA	13
Tmp_RZ391_F80_AD5	bulk	TC	80	F	AD	5	High	C	NA	48
Tmp_RZ413_M70_AD6	bulk	TC	70	M	AD	6	High	C	NA	39
Tmp_RZ433_F75_AD6	bulk	TC	75	F	AD	6	High	C	NA	12
Tmp_RZ459_F79_AD5	bulk	TC	79	F	AD	5	High	C	NA	20
Tmp_RZ468_F85_AD6	bulk	TC	85	F	AD	6	High	C	NA	NA

## Sheet: Supp. Table 2
Supplementary Table 2: Summarized sample statistics for this study and external data sets. Caucasian control samples from Guintivano et al. 2013 were downloaded from GEO (GSE41826) as well as bulk tissue data from Lunnon et al. 2015 (GSE59685) and from GSE80970. F: Female, M: Male, N: Neuron (NeuN-positive), G: Glia (NeuN-negative), FC: Frontal cortex, TC: Temporal cortex, EC: Entorhinal cortex
a) SORTED SAMPLES
	Braak 0 - II (Low)	Braak III - IV (Mid)	Braak V - VI (High)
Number of Cases	39	5	10
Sex	F =36 / M = 42	F =8 / M = 2	F =12 / M = 8
Age (average)	48.3	85	77.9
CellType	N = 39 / G = 39	N = 5 / G = 5	N = 10 / G = 10
Study (Gasparoni/Guintivano)	16 / 23	5 / 0	10 / 0
b) BULK TISSUE SAMPLES (this study)
	Braak 0 - II (Low)	Braak III - IV (Mid)	Braak V - VI (High)	NA
Number of Cases	44	16	62	6
Sex	F =14 / M = 30	F =14 / M = 2	F =37 / M = 25
Age (average)	62.3	83.5	79.2
Brain Region	FC = 22 / TC = 22	FC = 8 / TC = 8	FC = 30 / TC = 32
c) BULK TISSUE SAMPLES (GSE59685)
	Braak 0 - II (Low)	Braak III - IV (Mid)	Braak V - VI (High)	NA
Number of Cases	80	54	193	12
Sex	F =43 / M = 37	F =33 / M = 21	F =118 / M = 75
Age (average)	79	88.5	85.5
Brain Region	FC = 27 / TC = 29 / EC = 24	FC = 18 / TC = 18 / EC = 18	FC = 65 / TC = 66 / EC = 62
d) BULK TISSUE SAMPLES (GSE80970)
	Braak 0 - II (Low)	Braak III - IV (Mid)	Braak V - VI (High)	NA
Number of Cases	116	84	86
Sex	F =55 / M = 61	F =61 / M = 23	F =62 / M = 24
Age (average)	82	88.9	88
Brain Region	FC = 57 / TC = 59	FC = 43 / TC = 41	FC = 42 / TC = 44

## Sheet: Supp. Table 3
Supplementary Table 3: Top 200 ranking Braak-DMCGs in brain frontal cortex tissue.
P value	TargetID	chr	position	gene	region	probe SNPs	FDR
1.43e-07	cg00411948	11	133800473	IGSF9B	Body		0.0661588
2.63e-06	cg07042289	10	90692494				0.609842
5.91e-06	cg24060917	6	30419401				0.912853
1.23e-05	cg21723861	17	39686628			rs12949411	0.999975
1.87e-05	cg26991064	18	22932086	ZNF521	5UTR		0.999975
2.23e-05	cg24105744	5	138993362	UBE2D2	Body		0.999975
2.29e-05	cg09652964	11	1660843	HCCA2	Body		0.999975
2.73e-05	cg06016466	5	114961559	TMED7-TICAM2	5UTR		0.999975
2.93e-05	cg02957086	17	63558047	AXIN2	TSS1500		0.999975
2.97e-05	cg01515574	8	93118682				0.999975
3.77e-05	cg13822911	13	107029273			rs41275054	0.999975
4.33e-05	cg10475489	6	3269808	SLC22A23	3UTR	rs8790	0.999975
4.57e-05	cg04367866	2	66695875	MEIS1	Body		0.999975
4.75e-05	cg20795372	6	30419612				0.999975
4.93e-05	cg07471565	10	74033885	DDIT4	5UTR		0.999975
5.39e-05	cg23034922	1	149155775				0.999975
5.8e-05	cg21575198	12	104324793	LOC253724	TSS1500		0.999975
6.17e-05	cg02812207	4	119273827	PRSS12	1stExon		0.999975
6.31e-05	cg05324556	16	87648687	JPH3	Body		0.999975
6.43e-05	cg16183813	13	72441171	DACH1	5UTR		0.999975
7.73e-05	cg25282083	12	56992955	BAZ2A	Body		0.999975
7.74e-05	cg23606922	10	104155295	NFKB2	5UTR	rs45556436	0.999975
8.1e-05	cg14434255	10	101419627	ENTPD7	5UTR		0.999975
8.39e-05	cg13555519	9	4224635	GLIS3	Body		0.999975
8.66e-05	cg06678577	6	27236622				0.999975
8.66e-05	cg19697795	8	1307689				0.999975
8.72e-05	cg00380846	16	22540945	LOC100132247	Body		0.999975
8.96e-05	cg10837783	1	32741454	LCK	Body		0.999975
9.06e-05	cg20769842	15	23810238	MKRN3	TSS1500		0.999975
9.38e-05	cg18480432	13	63637003			rs77997705	0.999975
0.00010347	cg20080039	20	2853902	PTPRA	5UTR		0.999975
0.00010794	cg01501406	19	2197161	DOT1L	Body		0.999975
0.00010839	cg00339600	11	65072437				0.999975
0.00010864	cg25040061	10	130013097			rs34150990	0.999975
0.00011187	cg20026367	7	130875551	MKLN1	Body		0.999975
0.00011397	cg07551386	19	49946729				0.999975
0.00011635	cg17545853	13	113647549	MCF2L	Body		0.999975
0.000118	cg16566391	15	78631277	CRABP1	TSS1500		0.999975
0.00011804	cg18718469	6	2877903				0.999975
0.00012469	cg24633833	3	10029261	TMEM111	TSS1500	rs3755783	0.999975
0.00013418	cg03226872	20	36153865	BLCAP	5UTR		0.999975
0.00013546	cg04011754	16	27500185	GTF3C1	Body		0.999975
0.00014576	cg09069412	7	156026035				0.999975
0.0001506	cg05065669	15	30763487				0.999975
0.00015278	cg09246347	6	32164061	GPSM3	TSS1500	rs67349504	0.999975
0.00015598	cg07473599	14	93674967	UBR7	Body		0.999975
0.00015778	cg00261688	2	190305566	WDR75	TSS1500		0.999975
0.00015972	cg25954441	22	42475561	C22orf32	TSS200		0.999975
0.0001737	cg25062778	14	57265268				0.999975
0.00017706	cg04497905	11	64138176	RPS6KA4	Body		0.999975
0.0001883	cg12031962	15	58353849	ALDH1A2	Body		0.999975
0.00019603	cg02205193	13	107029387				0.999975
0.00019748	cg22914762	4	117220908	MIR1973	Body		0.999975
0.00019929	cg00887755	2	68871696	PROKR1	TSS1500		0.999975
0.00021283	cg09934381	12	15961726				0.999975
0.00021454	cg13752005	12	120426784	CCDC64	TSS1500		0.999975
0.00021628	cg02560081	7	842128				0.999975
0.00023095	cg14585694	11	120081506	OAF	TSS1500		0.999975
0.0002323	cg05155319	4	109355164				0.999975
0.00024053	cg03392386	11	133800800	IGSF9B	Body		0.999975
0.00024096	cg10797387	14	105154557	INF2	TSS1500		0.999975
0.00024251	cg15835500	6	32952707				0.999975
0.00024558	cg08642111	8	3141844	CSMD1	Body		0.999975
0.0002463	cg07804408	5	166524123				0.999975
0.00025141	cg07648581	3	167966779	C3orf50	TSS1500	rs77979241	0.999975
0.00025499	cg14519696	9	108459452	TMEM38B	Body		0.999975
0.00026402	cg24545949	2	182850114	PPP1R1C	TSS1500		0.999975
0.00026763	cg14417067	9	140144701	C9orf173	TSS1500	rs1133439	0.999975
0.00026764	cg04247584	19	47249203	STRN4	Body		0.999975
0.00027128	cg10856605	6	28048756	ZNF165	5UTR		0.999975
0.00027946	cg26299756	6	85478807				0.999975
0.00028286	cg10586423	1	111015513				0.999975
0.00028324	cg00565786	8	1012465				0.999975
0.00028937	cg06928983	5	49738016	EMB	TSS1500		0.999975
0.00029324	cg09587172	1	205600246	ELK4	5UTR		0.999975
0.0002935	cg07491589	11	43600201				0.999975
0.00029441	cg07796977	8	962467				0.999975
0.0002969	cg14359292	7	27170892	HOXA4	TSS1500		0.999975
0.00029791	cg01180831	14	89361469			rs17124947	0.999975
0.00029996	cg14356440	2	135050894	MGAT5	Body		0.999975
0.00030087	cg07977374	6	36807623	CPNE5	TSS1500		0.999975
0.00030155	cg03340649	3	44626453	ZNF660	TSS200		0.999975
0.0003081	cg20390613	1	12678355	DHRS3	TSS1500		0.999975
0.00031754	cg00834899	3	194121120	GP5	TSS1500		0.999975
0.0003239	cg00431427	15	65913928	SLC24A1	TSS1500		0.999975
0.00032719	cg13121605	18	10526493	NAPG	Body		0.999975
0.00032725	cg05119504	3	99905910	TMEM30C	Body		0.999975
0.00032865	cg00140335	15	40152928	GPR176	Body		0.999975
0.00033361	cg03307380	3	159353155	SCHIP1	Body		0.999975
0.00033475	cg15450824	12	132824489	GALNT9	Body		0.999975
0.00034091	cg00340847	16	88688744	ZC3H18	Body		0.999975
0.00034531	cg09851343	16	970310	LMF1	Body	rs75444029	0.999975
0.00035121	cg19370960	6	27486764				0.999975
0.00035626	cg27511494	1	166855868				0.999975
0.00035755	cg01749054	14	101535459				0.999975
0.00035922	cg15710245	11	27722620	BDNF	TSS200	rs41274440	0.999975
0.00036115	cg14248715	14	57284096	OTX2OS1	Body		0.999975
0.00036242	cg26155676	13	111904424	ARHGEF7	Body		0.999975
0.00036266	cg09139923	1	149162462				0.999975
0.00036617	cg00713972	8	124665021	KLHL38	1stExon		0.999975
0.00036812	cg13606720	9	70490853	CBWD3	TSS1500		0.999975
0.0003685	cg27549834	3	39850412	MYRIP	TSS1500		0.999975
0.00037586	cg25395653	11	69455731	CCND1	TSS200		0.999975
0.00037737	cg17924227	2	128425025	LIMS2	Body		0.999975
0.00038443	cg15011026	1	217604611	GPATCH2	Body		0.999975
0.0003848	cg22034155	6	31803199	C6orf48	5UTR		0.999975
0.00038859	cg07408211	12	64798935	XPOT	5UTR		0.999975
0.00038922	cg16859127	12	113897132				0.999975
0.00039797	cg26865747	6	28601377				0.999975
0.0003983	cg26282566	5	140186580	PCDHA2	Body		0.999975
0.00039927	cg23974194	14	57284319	OTX2OS1	Body		0.999975
0.00040132	cg01869955	8	1011835				0.999975
0.00040592	cg04768479	6	30095292			rs9261448	0.999975
0.00040952	cg10136773	11	94906134	SESN3	3UTR		0.999975
0.00042241	cg05822416	1	235257363				0.999975
0.00042642	cg24961795	20	39769764	PLCG1	Body		0.999975
0.00043187	cg14596593	6	30419412				0.999975
0.00043367	cg02086025	2	241096100				0.999975
0.00044477	cg00534343	11	34182335	ABTB2	Body		0.999975
0.00044521	cg05211480	14	21148814				0.999975
0.00044538	cg03211098	1	32039682				0.999975
0.00044575	cg08495115	15	33010399	GREM1	5UTR		0.999975
0.00044853	cg20946369	5	179635540	RASGEF1C	5UTR		0.999975
0.0004494	cg25638796	8	7085814				0.999975
0.00044987	cg21144120	6	28661199				0.999975
0.00045237	cg10701110	1	161017007	USF1	TSS1500		0.999975
0.00046828	cg00039176	5	140753076	PCDHGA4	Body		0.999975
0.00047002	cg03507875	6	30419373			rs9918489	0.999975
0.0004717	cg10754695	17	40688241	NAGLU	5UTR		0.999975
0.00047367	cg04049637	7	56296570			rs1640564	0.999975
0.00047631	cg21381360	12	92538746	BTG1	Body		0.999975
0.0004786	cg26412722	21	27012615	JAM2	Body		0.999975
0.00047949	cg01719663	4	187499358				0.999975
0.00048161	cg11185792	1	6097703	KCNAB2	5UTR		0.999975
0.00048587	cg01697487	17	48588559	MYCBPAP	Body		0.999975
0.0004919	cg17184477	15	67360705	SMAD3	Body	rs72743414	0.999975
0.00049894	cg16155655	2	158485694	ACVR1C	TSS1500		0.999975
0.00050473	cg09115620	3	126398077				0.999975
0.00050527	cg04944682	2	92262463			rs72817613	0.999975
0.00050601	cg03354616	6	80838251	BCKDHB	Body		0.999975
0.00050792	cg13911828	1	149147566				0.999975
0.00051178	cg09900084	1	117935099	MAN1A2	Body		0.999975
0.0005145	cg23719342	7	122636635	TAS2R16	TSS1500		0.999975
0.0005148	cg16362574	16	87749971	KLHDC4	Body	rs7189011	0.999975
0.00051904	cg25874148	13	36497471	MIR548F5	Body		0.999975
0.00052146	cg02697246	12	117187890	RNFT2	Body		0.999975
0.00052642	cg11208313	17	27276484	PHF12	Body		0.999975
0.00053165	cg21045131	17	39819100				0.999975
0.00053195	cg21422740	1	1960689	GABRD	Body		0.999975
0.00053315	cg12910268	7	157185351	DNAJB6	Body		0.999975
0.00053503	cg23356017	8	97510559	SDC2	Body		0.999975
0.00053792	cg09737019	5	178158086	ZNF354A	TSS1500	rs35145581	0.999975
0.00054017	cg14228812	3	73630106	PDZRN3	Body		0.999975
0.00054985	cg17584530	6	45587862				0.999975
0.00055183	cg15686402	1	149149691				0.999975
0.00055217	cg27092935	7	100744067				0.999975
0.00055549	cg01381170	22	36461406				0.999975
0.00055779	cg01585717	20	45522542	EYA2	TSS1500	rs35402690	0.999975
0.00056006	cg06775570	1	201857621	SHISA4	TSS200		0.999975
0.00056502	cg12575429	17	77029518	C1QTNF1	5UTR		0.999975
0.00056761	cg08755490	11	65554678	OVOL1	5UTR		0.999975
0.00056815	cg07246798	1	21022529	KIF17	Body		0.999975
0.0005872	cg10131312	3	68057357	FAM19A1	Body		0.999975
0.00059144	cg13578070	4	124311317				0.999975
0.0005925	cg01493517	12	6665447	IFFO1	TSS1500		0.999975
0.00059325	cg25092838	14	57279115	OTX2OS1	TSS1500		0.999975
0.00059877	cg10307662	4	4679628				0.999975
0.00060173	cg24114311	17	12482967				0.999975
0.00060468	cg20734154	7	128865266	AHCYL2	1stExon		0.999975
0.00060511	cg06297571	12	132270829	SFRS8	Body		0.999975
0.00060642	cg24381682	7	45961419	IGFBP3	TSS1500		0.999975
0.00060741	cg01986682	16	30075517	ALDOA	TSS200		0.999975
0.00060894	cg05851813	8	146126851	ZNF250	TSS200		0.999975
0.000611	cg12174276	6	166401921	LOC441177	Body		0.999975
0.00061249	cg07342790	11	102962134	DCUN1D5	Body		0.999975
0.00061669	cg27095910	17	33905781	PEX12	TSS200	rs12944488	0.999975
0.00061782	cg13690178	20	45338329	SLC2A10	5UTR		0.999975
0.00061872	cg06169276	11	71164262	NADSYN1	5UTR	rs59175285	0.999975
0.00062094	cg13516654	9	137562493	COL5A1	Body		0.999975
0.00062804	cg24067911	6	16729610	ATXN1	5UTR		0.999975
0.00063256	cg06522515	3	184090630	THPO	Body		0.999975
0.00063563	cg25139084	1	37507293				0.999975
0.00064116	cg23498925	13	52952113	THSD1	Body		0.999975
0.00064617	cg23273834	6	29855252	HLA-H	TSS200	rs5875215	0.999975
0.00065045	cg20782596	20	57462978	GNAS	3UTR		0.999975
0.0006525	cg01178971	11	2464851	KCNQ1	TSS1500		0.999975
0.00065366	cg27096032	16	12210910	SNX29	Body		0.999975
0.00066054	cg01546248	22	31477006	SMTN	TSS1500		0.999975
0.00067289	cg00902195	12	33592500	SYT10	1stExon		0.999975
0.00067603	cg20826151	7	100743732				0.999975
0.00067707	cg21931680	1	115238457	AMPD1	TSS1500		0.999975
0.0006774	cg11887973	14	104032735	C14orf153	Body		0.999975
0.00068217	cg14899046	21	46784677				0.999975
0.00069083	cg03581036	19	47193937	PRKD2	Body		0.999975
0.00069454	cg13934093	19	4458039	UBXN6	TSS1500	rs11670503	0.999975
0.00069973	cg02953275	2	152955191	CACNB4	1stExon		0.999975
0.00070176	cg21052164	1	154539977	CHRNB2	TSS1500	rs71651696	0.999975
0.00070413	cg16097051	12	124068991	TMED2	TSS200		0.999975
0.00071561	cg26524353	1	33352589	HPCA	5UTR		0.999975
0.0007206	cg22572476	6	28601324				0.999975

## Sheet: Supp. Table 4
Supplementary Table 4: Top 200 ranking aging-DMCGs in brain frontal cortex tissue.
P value	TargetID	chr	position	gene	region	probe SNPs	FDR
4.67e-10	cg21572722	6	11044894	ELOVL2	TSS1500		0.000216296
4.55e-09	cg13327545	10	22623548				0.00105561
7.84e-09	cg17592231	11	43604758				0.00121164
2.33e-08	cg16867657	6	11044877	ELOVL2	TSS1500		0.00269586
3.39e-08	cg23813012	1	14026482	PRDM2	TSS1500		0.00314377
5.24e-08	cg14598846	8	145008909	PLEC1	Body		0.00404522
7.63e-08	cg10804656	10	22623460				0.004356
8.25e-08	cg05342515	2	177024172				0.004356
9.18e-08	cg13220457	6	135504074	MYB	Body	rs34941611	0.004356
9.4e-08	cg24724428	6	11044888	ELOVL2	TSS1500		0.004356
1.07e-07	cg23588217	1	119530048	TBX15	5UTR		0.00451327
1.56e-07	cg14361627	7	130419116	KLF14	TSS1500		0.00601965
1.96e-07	cg03160135	6	117586918	VGLL2	1stExon		0.00692277
2.22e-07	cg24858591	3	44803638	KIAA1143	TSS1500		0.00692277
2.24e-07	cg16361302	2	19561327				0.00692277
2.54e-07	cg16703882	3	157823479	SHOX2	1stExon		0.00735724
2.82e-07	cg07547549	20	44658225	SLC12A5	Body		0.00745659
2.9e-07	cg09661809	11	74953082				0.00745659
3.13e-07	cg14566959	5	140772681	PCDHGA4	Body		0.00745672
3.22e-07	cg14419975	1	91196332				0.00745672
3.76e-07	cg17508941	7	19183280				0.00829364
3.99e-07	cg05375487	7	151722536	GALNT11	TSS1500		0.00835607
4.15e-07	cg12141030	3	44803447	KIAA1143	TSS1500		0.00835607
5.43e-07	cg20426994	7	130418324	KLF14	1stExon		0.0104937
6.04e-07	cg01196788	2	19561709				0.0109805
6.16e-07	cg13016314	8	99958470	OSR2	5UTR	rs75203899	0.0109805
6.82e-07	cg03032497	14	61108227				0.0117105
7.18e-07	cg12641275	8	11411487	BLK	Body		0.0118946
7.54e-07	cg03437157	6	100052633				0.0119143
7.71e-07	cg26805749	11	16627534			rs6486300	0.0119143
8.7e-07	cg23654174	1	47779667	STIL	5UTR	rs13376465	0.0130031
9.45e-07	cg07129924	7	155261402			rs4716599	0.0136947
9.86e-07	cg09784307	15	75248768	RPP25	1stExon		0.0138516
1.05e-06	cg04102163	4	41881185				0.0142868
1.13e-06	cg22108374	15	74557527	CCDC33	Body		0.0146581
1.14e-06	cg14611683	1	45452580	EIF2B3	TSS1500		0.0146581
1.17e-06	cg20930320	1	109852598	SORT1	3UTR		0.0146736
1.25e-06	cg23016129	10	22634224	SPAG6	TSS200		0.0149448
1.26e-06	cg08342886	6	33240066	VPS52	TSS1500		0.0149448
1.34e-06	cg14583871	21	36043191	CLIC6	Body		0.0155554
1.41e-06	cg14633456	4	113445269				0.0155795
1.41e-06	cg22686718	12	127209925				0.0155795
1.59e-06	cg08243849	1	31539007	PUM1	TSS1500		0.0171013
1.65e-06	cg24148719	17	62103283				0.0173678
1.75e-06	cg24673101	14	100069840	CCDC85C	1stExon		0.0180255
1.82e-06	cg14085673	10	95256679	CEP55	1stExon		0.0183029
1.86e-06	cg17555373	13	53775108				0.0183029
1.91e-06	cg21876001	19	11594640	ZNF653	Body		0.0183979
1.99e-06	cg11018337	10	8095495	FLJ45983	TSS200		0.0185982
2.01e-06	cg02796545	13	33590466	KL	TSS200		0.0185982
2.08e-06	cg13147822	3	168864313	MECOM	TSS1500		0.0185982
2.18e-06	cg22736354	6	18122719	NHLRC1	1stExon	rs28940575	0.0185982
2.19e-06	cg17338403	15	92395836	SLCO3A1	TSS1500	rs11852976	0.0185982
2.2e-06	cg11989576	2	208636304				0.0185982
2.21e-06	cg12588917	6	29692082	HLA-F	Body		0.0185982
2.3e-06	cg13010797	3	42725643	KBTBD5	TSS1500		0.0187964
2.38e-06	cg00056489	12	111856652	SH2B3	Body	rs78894077	0.0187964
2.38e-06	cg15243034	11	77907656	USP35	Body		0.0187964
2.39e-06	cg12100751	1	109203672	C1orf59	1stExon		0.0187964
2.87e-06	cg25377206	7	35294658	TBX20	TSS1500		0.0215865
2.9e-06	cg11256214	12	110211642	MGC14436	TSS1500		0.0215865
2.96e-06	cg14482569	11	130185651	ZBTB44	TSS1500		0.0215865
2.98e-06	cg03020208	12	50354962	AQP5	TSS1500		0.0215865
3e-06	cg24567591	16	3931229	CREBBP	TSS1500		0.0215865
3.08e-06	cg23027580	8	67089513	CRH	Body		0.0215865
3.11e-06	cg03273700	6	117997374	NUS1	Body		0.0215865
3.13e-06	cg02357838	12	112847022	RPL6	5UTR		0.0215865
3.17e-06	cg06022942	10	8095484	FLJ45983	TSS200		0.0215865
3.39e-06	cg08076830	18	44774923				0.0228056
3.49e-06	cg22785554	1	17751459	RCC2	Body		0.0229567
3.52e-06	cg19586576	17	42906845	GJC1	5UTR		0.0229567
3.76e-06	cg07613994	16	89634715				0.0242366
3.83e-06	cg20942223	7	155251040	EN2	1stExon		0.0243305
4.02e-06	cg07553761	3	160167977	TRIM59	TSS1500		0.0248745
4.1e-06	cg27215033	2	177001380				0.0248745
4.16e-06	cg02861178	20	10492319	C20orf94	Body		0.0248745
4.19e-06	cg08445802	6	85482612				0.0248745
4.22e-06	cg00965748	20	39319235	MAFB	TSS1500	rs59148724	0.0248745
4.24e-06	cg17630392	5	32712623	NPR3	1stExon		0.0248745
4.35e-06	cg08863777	11	94278457	FUT4	1stExon		0.0249064
4.42e-06	cg21856067	20	13975853	MACROD2	TSS1500	rs2295414	0.0249064
4.44e-06	cg14433823	9	38284381				0.0249064
4.47e-06	cg04880546	12	120868468				0.0249064
4.51e-06	cg26060489	6	1604990				0.0249064
4.58e-06	cg05266781	16	54965492	IRX5	Body	rs1136412	0.0249572
4.79e-06	cg17920479	20	44650246	SLC12A5	TSS200		0.0256462
4.81e-06	cg10706542	13	52336040	WDFY2	3UTR	rs76201245	0.0256462
4.89e-06	cg25942450	5	170736251	TLX3	TSS200		0.0257782
5.16e-06	cg22358580	12	54426725	HOXC4	5UTR		0.0268503
5.27e-06	cg15810508	11	119254603				0.0271328
5.47e-06	cg03468072	12	39539422				0.0278694
5.7e-06	cg02409351	12	85674022	ALX1	TSS200		0.0282195
5.76e-06	cg24222995	7	28995786	TRIL	1stExon		0.0282195
5.78e-06	cg12610471	10	22634199	SPAG6	TSS200		0.0282195
5.84e-06	cg07427867	6	31367477				0.0282195
5.88e-06	cg05024939	4	113442251				0.0282195
6e-06	cg11705975	10	120354248	PRLHR	Body		0.0282195
6.05e-06	cg03555227	5	170289070	RANBP17	Body		0.0282195
6.06e-06	cg06942701	2	162280009	TBR1	Body		0.0282195
6.11e-06	cg10301967	6	33240022	VPS52	TSS1500		0.0282195
6.15e-06	cg08772567	10	79033545	KCNMA1	Body		0.0282195
6.64e-06	cg04641860	10	43891547	HNRNPF	5UTR		0.0297345
6.74e-06	cg02586249	1	45452521	EIF2B3	TSS200		0.0297345
6.74e-06	cg02721182	6	28805254				0.0297345
6.75e-06	cg13848598	10	115804578	ADRB1	1stExon		0.0297345
6.81e-06	cg10947146	8	11058710	XKR6	1stExon		0.0297345
6.86e-06	cg11417029	11	74204987	LIPT2	TSS1500	rs7121457	0.0297345
7.21e-06	cg00008033	19	52429980	ZNF613	TSS1500		0.0309299
7.72e-06	cg05824050	9	109622677				0.0317931
7.84e-06	cg00824141	2	106015518	FHL2	1stExon		0.0317931
7.86e-06	cg01412469	7	41732237	INHBA	Body		0.0317931
7.86e-06	cg08423269	3	157827682	RSRC1	TSS1500		0.0317931
7.92e-06	cg21823502	17	79856430	ANAPC11	Body		0.0317931
7.95e-06	cg15581269	2	88650618				0.0317931
7.95e-06	cg22836787	14	90439913	TDP1	Body	rs12100655	0.0317931
7.96e-06	cg01185433	4	175139081				0.0317931
8.11e-06	cg08798295	7	98972169	ARPC1B	TSS200		0.0321136
8.29e-06	cg04521004	3	157821262	SHOX2	Body		0.0322723
8.3e-06	cg02426178	19	10747142	SLC44A2	Body		0.0322723
8.35e-06	cg13443627	1	59043070	TACSTD2	5UTR		0.0322723
9.04e-06	cg15061025	3	45883859	LZTFL1	TSS1500		0.0346439
9.17e-06	cg01961156	12	14135228			rs1024893	0.0348563
9.41e-06	cg26557693	7	27265159				0.035479
9.52e-06	cg22285878	7	130419173	KLF14	TSS1500		0.0355526
9.63e-06	cg09246570	14	32797772	AKAP6	TSS1500		0.0355526
9.66e-06	cg05569742	5	122429414	PRDM6	Body		0.0355526
9.77e-06	cg11806528	1	113051977	WNT2B	Body		0.0356655
9.94e-06	cg15335436	5	54516372				0.0359831
1.02e-05	cg06645033	1	50890678				0.0367749
1.03e-05	cg10680621	5	139069449				0.0367811
1.05e-05	cg08622677	12	3601306	PRMT8	Body		0.0369849
1.09e-05	cg01268590	12	54346975				0.0382212
1.1e-05	cg15431544	7	27225476	HOXA11AS	Body		0.0382878
1.11e-05	cg27409802	3	188664928				0.0384965
1.12e-05	cg26299756	6	85478807				0.0385199
1.18e-05	cg09069412	7	156026035				0.0398925
1.18e-05	cg18501647	6	32117379	PRRT1	Body		0.0398925
1.19e-05	cg18473521	12	54448265	HOXC4	Body		0.0398925
1.2e-05	cg03111404	6	28175984				0.0400323
1.22e-05	cg02059626	8	76319264				0.0400323
1.22e-05	cg08260959	6	26240920	HIST1H4F	1stExon		0.0400323
1.23e-05	cg27137983	10	124909711	HMX2	3UTR		0.0400323
1.24e-05	cg20810903	1	63787094				0.0402044
1.25e-05	cg18248911	1	111506294	C1orf103	1stExon		0.0402044
1.28e-05	cg06032349	21	40032331	ERG	5UTR		0.0409706
1.3e-05	cg03226872	20	36153865	BLCAP	5UTR		0.0413843
1.32e-05	cg13806070	1	39957390	BMP8A	1stExon		0.0416647
1.34e-05	cg15990192	1	116915626	ATP1A1	TSS1500		0.0418558
1.39e-05	cg15233892	6	117591433	VGLL2	Body		0.042986
1.41e-05	cg23907053	12	70215816	RAB3IP	3UTR	rs1000783	0.042986
1.42e-05	cg08384239	2	160041968	TANC1	Body		0.042986
1.42e-05	cg02952809	7	128094710	C7orf68	TSS1500		0.042986
1.42e-05	cg20250722	6	26522136	HCG11	Body		0.042986
1.43e-05	cg23941599	5	114880796	FEM1C	TSS1500		0.042986
1.48e-05	cg24851854	1	59042275	TACSTD2	1stExon		0.0441142
1.5e-05	cg01580044	1	114300656	PHTF1	Body		0.0441142
1.5e-05	cg22331349	19	52391350	ZNF577	TSS200		0.0441142
1.51e-05	cg05467160	2	176945526	EVX2	Body		0.0441142
1.51e-05	cg18358136	19	46119636	EML2	Body		0.0441142
1.52e-05	cg23606922	10	104155295	NFKB2	5UTR	rs45556436	0.0441146
1.55e-05	cg14064694	6	26273556	HIST1H2BI	1stExon		0.0443458
1.55e-05	cg16489193	6	33240059	VPS52	TSS1500		0.0443458
1.57e-05	cg19399220	19	10527588				0.0443547
1.57e-05	cg13193455	1	38511455	POU3F1	1stExon		0.0443547
1.58e-05	cg14676592	16	49910862				0.0444681
1.6e-05	cg02578944	6	28227392	NKAPL	1stExon	rs12000	0.0447303
1.67e-05	cg12836643	22	39129370	GTPBP1	3UTR		0.0462969
1.7e-05	cg17117277	19	3822126	ZFR2	Body		0.0467877
1.71e-05	cg06455149	8	25905811				0.0467877
1.73e-05	cg06580318	2	169747119	SPC25	TSS200		0.047037
1.74e-05	cg14627089	19	57149630				0.047037
1.77e-05	cg18808904	20	11898851	BTBD3	1stExon		0.0477616
1.81e-05	cg07974473	14	29235092	FOXG1	TSS1500		0.0486164
1.83e-05	cg00807959	1	48176281				0.0486713
1.84e-05	cg27062514	11	10800841	CTR9	3UTR		0.0486865
1.87e-05	cg10970409	3	42543566	VIPR1	TSS1500		0.0492919
1.91e-05	cg20751926	16	58061280	MMP15	Body		0.0499859
1.92e-05	cg00052684	6	35694245	FKBP5	5UTR		0.0501256
1.97e-05	cg15618978	3	160167990	TRIM59	TSS1500		0.0502431
1.97e-05	cg05425754	5	54528249	CCNO	Body		0.0502431
1.97e-05	cg18147569	3	113871615	DRD3	Body		0.0502431
1.97e-05	cg24035598	14	61124418				0.0502431
2.03e-05	cg03747456	12	52586127	KRT80	TSS1500		0.0510419
2.03e-05	cg16744741	4	82126025	PRKG2	1stExon		0.0510419
2.04e-05	cg20769842	15	23810238	MKRN3	TSS1500		0.0510419
2.08e-05	cg04792813	14	100070043	CCDC85C	1stExon		0.0515527
2.08e-05	cg16990174	3	72496875	RYBP	TSS1500	rs2118593	0.0515527
2.1e-05	cg00570666	22	44256763	SULT4A1	Body		0.0517351
2.13e-05	cg23299254	8	145008957	PLEC1	Body	rs74693371	0.0521279
2.14e-05	cg25117048	15	44038421	PDIA3	TSS200	rs7174732	0.0521279
2.18e-05	cg06759518	3	72496799	RYBP	TSS1500		0.0529868
2.2e-05	cg19734801	5	131281112				0.053006
2.21e-05	cg08328513	5	78365691	BHMT2	Body	rs59281454	0.0530353
2.24e-05	cg00955780	12	8025861	SLC2A14	TSS1500		0.0534875
2.25e-05	cg08541521	1	111506029	C1orf103	Body		0.0534875
2.27e-05	cg06231995	9	140024593				0.0537279
2.28e-05	cg14371123	9	71319356	PIP5K1B	TSS1500		0.0537279
2.35e-05	cg22065124	13	73649955	KLF5	Body		0.0543432
2.35e-05	cg01243924	1	205038785	CNTN2	Body		0.0543432
2.37e-05	cg07924892	18	33767215	MOCOS	TSS1500	rs79405906	0.0543432

## Sheet: Supp. Table 5
Supplementary Table 5: Top 200 ranking Braak-DMCGs in brain temporal cortex tissue.
P value	TargetID	chr	position	gene	region	probe SNPs	FDR
5.10057e-07	cg01490004	11	65149417	SLC25A45	Body		0.119994
1.10847e-06	cg09859034	7	131233342	PODXL	Body	rs73722858	0.119994
1.13752e-06	cg10130088	11	122138618				0.119994
1.15933e-06	cg18890876	2	159742670				0.119994
1.48057e-06	cg09989644	1	156358119				0.119994
1.55312e-06	cg05873568	14	105155145	INF2	TSS1500		0.119994
1.87684e-06	ch.18.1114073F	18	56625820	ZNF532	Body		0.124289
3.03893e-06	cg17449197	5	176302976	UNC5A	Body		0.166269
4.13024e-06	cg03312920	7	1106033	C7orf50	Body		0.166269
4.46465e-06	cg19416947	5	1761103				0.166269
5.02252e-06	cg12152193	5	175954583	RNF44	3UTR		0.166269
5.03733e-06	cg03650713	1	16501734			rs7542770	0.166269
5.70152e-06	cg08078137	12	19593453	AEBP2	Body	rs7312357	0.166269
5.7923e-06	cg02357336	1	87617142	LOC339524	Body		0.166269
6.02219e-06	cg15558658	10	70748649	KIAA1279	1stExon		0.166269
6.12351e-06	cg20660171	2	43455046	ZFP36L2	TSS1500		0.166269
6.29479e-06	cg13561554	15	78795944				0.166269
6.72905e-06	cg03940776	6	158490013	SYNJ2	Body		0.166269
6.8149e-06	cg24885556	12	56105991	ITGA7	Body	rs7295201	0.166269
7.44576e-06	cg14177930	5	179286124	C5orf45	TSS1500		0.16796
7.82413e-06	cg02205181	10	104154811	NFKB2	TSS1500	rs7358228	0.16796
8.16485e-06	cg14830722	1	179847159	TOR1AIP2	TSS1500		0.16796
8.3335e-06	cg16018130	6	84569284	CYB5R4	TSS200		0.16796
9.10719e-06	cg03547797	11	22689644	GAS2	TSS200		0.169916
9.16369e-06	cg12981234	20	18480774				0.169916
9.76701e-06	cg02891048	1	8044991	PARK7	Body	rs61772692	0.174138
1.09499e-05	cg03513682	16	85542749				0.182041
1.12989e-05	cg02673305	6	32066121	TNXB	5UTR		0.182041
1.17186e-05	cg15892280	21	40180000	ETS2	5UTR		0.182041
1.2007e-05	cg19014368	12	131197049			rs2895139	0.182041
1.25759e-05	cg27518602	16	33038657				0.182041
1.32911e-05	cg22938275	17	39968122	FKBP10	TSS1500		0.182041
1.35236e-05	cg02446366	6	41514112	FOXP4	TSS200		0.182041
1.48394e-05	cg12394941	1	20205035			rs61771089	0.182041
1.57189e-05	cg27302267	5	180670531	GNB2L1	Body		0.182041
1.60555e-05	cg11017057	3	51706056	TEX264	5UTR	rs55826671	0.182041
1.65985e-05	cg24800862	10	15032769			rs35831214	0.182041
1.66597e-05	cg24399212	10	133593587				0.182041
1.66607e-05	cg27483072	13	99186801	STK24	Body	rs78611220	0.182041
1.67486e-05	cg14732969	3	97542158				0.182041
1.6904e-05	cg24361162	1	156358116				0.182041
1.75164e-05	cg25783352	11	14993509	CALCA	5UTR		0.182041
1.85098e-05	cg09559551	1	15986245	DDI2	3UTR		0.182041
1.88349e-05	cg14041701	11	70282789				0.182041
1.88619e-05	cg24446148	2	107081400	RGPD3	Body		0.182041
1.90947e-05	cg23954724	6	167032443	RPS6KA2	Body		0.182041
1.90953e-05	cg00499723	12	132568535	EP400NL	TSS1500		0.182041
1.91409e-05	cg17447300	7	30479019	NOD1	Body	rs56321585	0.182041
1.92424e-05	cg10000639	7	127983761	RBM28	1stExon		0.182041
2.06355e-05	cg12789448	17	1979495	SMG6	Body		0.190308
2.1113e-05	cg10095084	14	104927127				0.190308
2.13479e-05	cg12974258	5	149493011	CSF1R	TSS200		0.190308
2.18851e-05	cg07684353	15	59664799	MYO1E	5UTR		0.191416
2.28726e-05	cg18714398	8	42516025				0.191701
2.29085e-05	cg01702839	16	69375596	NIP7	3UTR		0.191701
2.31766e-05	cg18299835	19	13207445	NFIX	3UTR		0.191701
2.35718e-05	cg12197470	3	159755869				0.191701
2.44027e-05	cg27237039	6	7592994	SNRNP48	Body		0.192589
2.4512e-05	cg18021286	11	115530371				0.192589
2.50487e-05	cg24096964	12	54399591			rs35472172	0.193526
2.54744e-05	cg23857896	12	58290957				0.193588
2.69131e-05	cg27018944	3	187754696				0.198354
2.71566e-05	cg06942649	8	436813				0.198354
2.73852e-05	cg19220507	10	36778954				0.198354
2.87367e-05	cg13822911	13	107029273			rs41275054	0.199514
2.88275e-05	cg06777581	6	37321919	RNF8	5UTR		0.199514
2.91343e-05	cg11592377	12	57143114	PRIM1	Body		0.199514
3.0172e-05	cg01557330	6	151152826	PLEKHG1	Body	rs79645260	0.199514
3.01849e-05	cg13506296	9	138381427				0.199514
3.08565e-05	cg03327649	1	78354235	NEXN	5UTR		0.199514
3.14604e-05	cg14559160	3	124327006	KALRN	Body		0.199514
3.16768e-05	cg02569458	12	86230093	RASSF9	5UTR		0.199514
3.17956e-05	cg14823109	20	49411412	BCAS4	TSS200		0.199514
3.23561e-05	cg16850150	3	16490241	RFTN1	Body		0.199514
3.41234e-05	cg18374625	19	50004152	MIR150	TSS200	rs41275778	0.199514
3.46078e-05	cg03198733	12	7167584	C1S	TSS1500		0.199514
3.49584e-05	cg12379755	17	62343790				0.199514
3.5374e-05	cg11826475	12	120704006	PXN	TSS1500		0.199514
3.56053e-05	cg06927284	19	11849531	ZNF823	Body		0.199514
3.56152e-05	cg10875499	7	1428900			rs80096876	0.199514
3.58983e-05	cg00213080	7	6204521	CYTH3	3UTR		0.199514
3.61481e-05	cg02904493	15	40799423				0.199514
3.69033e-05	cg02282041	16	82908556	CDH13	Body		0.199514
3.75288e-05	cg13377264	6	30419135			rs11755446	0.199514
3.77455e-05	cg21631086	5	138718914	SLC23A1	1stExon		0.199514
3.78671e-05	cg10407935	4	3524288	LRPAP1	Body	rs56228012	0.199514
3.80331e-05	cg03451029	7	79764387	GNAI1	1stExon		0.199514
3.80377e-05	cg03243135	8	144513697	MAFA	TSS1500		0.199514
3.9618e-05	cg08505335	10	28342666	MPP7	3UTR		0.199514
4.0037e-05	cg20406979	6	167373233				0.199514
4.00807e-05	cg01983725	1	227161799	CABC1	Body		0.199514
4.08298e-05	cg19262019	19	8510039	HNRNPM	Body		0.199514
4.11232e-05	cg15584221	1	210546902	HHAT	Body		0.199514
4.17645e-05	cg04121631	1	875345	SAMD11	Body		0.199514
4.27416e-05	cg18938674	10	121303050	RGS10	TSS1500		0.199514
4.2824e-05	cg09264112	15	41056369	GCHFR	1stExon	rs35183988	0.199514
4.30536e-05	cg04152675	2	202085364	CASP10	3UTR		0.199514
4.3266e-05	cg22118297	3	64547310	ADAMTS9	Body		0.199514
4.37674e-05	cg19225422	2	10971446				0.199514
4.46746e-05	cg01999295	3	75834381	ZNF717	TSS200		0.199514
4.49416e-05	cg03402605	10	134257269	C10orf91	TSS1500		0.199514
4.54241e-05	cg03446694	7	105176805	RINT1	Body		0.199514
4.59889e-05	cg02660846	5	161494745	GABRG2	1stExon		0.199514
4.64608e-05	cg16162781	6	27655558				0.199514
4.71999e-05	cg09556823	19	44675785	ZNF226	Body	rs76046113	0.199514
4.72907e-05	cg08884932	1	1196725	UBE2J2	Body		0.199514
4.74741e-05	cg05147262	4	71506651	ENAM	Body		0.199514
4.74827e-05	cg03247892	19	10398215	ICAM4	Body		0.199514
4.7706e-05	cg11992550	15	89533607				0.199514
4.80084e-05	cg05951521	16	19421937	TMC5	TSS200		0.199514
4.85843e-05	cg20683454	8	124412914				0.199514
4.90544e-05	ch.11.69043358R	11	69334177				0.199514
4.91504e-05	cg11014382	2	133025917				0.199514
4.91649e-05	cg13860281	7	55638724	VOPP1	Body		0.199514
5.07736e-05	cg14929913	10	1147979	WDR37	Body	rs57829046	0.199514
5.17921e-05	cg24819751	19	35720739	FAM187B	TSS1500	rs528717	0.199514
5.1934e-05	cg19023320	3	13033587	IQSEC1	Body	rs75186696	0.199514
5.24378e-05	cg10797387	14	105154557	INF2	TSS1500		0.199514
5.26577e-05	cg07179548	10	99400432	PI4K2A	TSS200		0.199514
5.26703e-05	cg07079828	3	16925048	PLCL2	TSS1500		0.199514
5.28186e-05	cg27131197	17	16313942				0.199514
5.31322e-05	cg08693206	22	29784697	AP1B1	TSS200		0.199514
5.32643e-05	cg12224855	4	165480323			rs9714640	0.199514
5.3465e-05	cg19301250	12	118198768	KSR2	Body		0.199514
5.37995e-05	cg10903254	17	21953370				0.199514
5.55451e-05	cg02743632	1	221057236	HLX	Body		0.201968
5.58527e-05	cg26857315	19	932759	ARID3A	Body		0.201968
5.61124e-05	cg04932464	4	6788637	KIAA0232	5UTR		0.201968
5.6822e-05	cg04012931	6	30711164	IER3	3UTR		0.201968
5.74294e-05	cg27353619	1	61549542	NFIA	Body		0.201968
5.80734e-05	cg21756326	5	173415636	C5orf47	TSS1500		0.201968
5.83595e-05	cg09763325	11	65341556	FAM89B	3UTR	rs1128566	0.201968
5.94279e-05	cg24513045	20	62711519	RGS19	TSS1500		0.201968
5.99244e-05	cg12339809	18	33709507	SLC39A6	TSS200		0.201968
5.99999e-05	cg16198734	2	202004649	CFLAR	Body	rs6759004	0.201968
6.02288e-05	cg04176437	19	18747727	KLHL26	TSS200		0.201968
6.03894e-05	cg00610310	16	1128740	LOC146336	TSS200		0.201968
6.03949e-05	cg05494014	7	15725652	MEOX2	1stExon		0.201968
6.05609e-05	cg13251373	8	42173796	IKBKB	Body	rs70958395	0.201968
6.24476e-05	cg19802542	3	46786238	PRSS45	1stExon		0.204206
6.28617e-05	cg18975376	10	28967265	BAMBI	Body		0.204206
6.30465e-05	cg27313403	22	43010441	POLDIP3	Body		0.204206
6.38304e-05	cg11450546	19	43965012	LYPD3	3UTR	rs3786936	0.204206
6.46864e-05	cg26560110	6	28603161				0.204206
6.53158e-05	cg13468036	1	110993548	PROK1	TSS1500		0.204206
6.54357e-05	cg06905692	2	30144376	ALK	5UTR		0.204206
6.57507e-05	cg10854819	15	31515852				0.204206
6.58549e-05	cg24401489	6	28859583			rs10588371	0.204206
6.61535e-05	cg14939082	10	104535990	C10orf26	5UTR		0.204206
6.66636e-05	cg25934006	13	24554095				0.204206
6.705e-05	cg13073894	19	36980750	ZNF566	TSS1500		0.204206
6.72345e-05	cg20293594	7	27196296	HOXA7	TSS200		0.204206
6.80097e-05	cg05581314	6	30176816	TRIM26	5UTR		0.204206
6.82573e-05	cg22299782	19	54727193	LILRB3	TSS1500		0.204206
6.88196e-05	cg02061757	1	3347146	PRDM16	Body		0.204206
6.90152e-05	cg17268699	5	50219467				0.204206
6.98191e-05	cg00732348	10	135149697	CALY	5UTR		0.204206
7.00227e-05	cg25607216	11	126976228				0.204206
7.00422e-05	cg14510638	4	41494246	LIMCH1	Body		0.204206
7.10896e-05	cg00725635	1	193155806	B3GALT2	TSS200		0.205964
7.20262e-05	cg15143698	11	78286037	NARS2	TSS200		0.206362
7.21175e-05	cg14377416	9	136700102	VAV2	Body		0.206362
7.25968e-05	cg25719374	19	3930244				0.206434
7.39901e-05	cg23280064	16	67907310	EDC4	Body		0.206434
7.4131e-05	cg14029546	11	973436	AP2A2	Body		0.206434
7.44469e-05	cg16169361	8	8751409	MFHAS1	TSS1500		0.206434
7.49356e-05	cg07396746	8	23162295	LOXL2	Body		0.206434
7.54746e-05	cg00204159	17	18907454	FAM83G	5UTR		0.206434
7.66408e-05	cg03830597	13	28747020	PAN3	Body		0.206434
7.68372e-05	cg05040441	1	47974153				0.206434
7.75408e-05	cg20799963	20	42839934	C20orf111	TSS1500		0.206434
7.86529e-05	cg16801613	7	150749758	ACCN3	3UTR		0.206434
7.95424e-05	cg21480743	10	89621419	KILLIN	1stExon		0.206434
7.98141e-05	cg05744675	16	88717723	CYBA	TSS1500		0.206434
8.01153e-05	cg08463581	11	889187	CHID1	Body		0.206434
8.04591e-05	cg21606777	7	100806772	VGF	Body		0.206434
8.12468e-05	cg25632900	15	74429109	ISLR2	3UTR	rs75949982	0.206434
8.16433e-05	cg23699926	12	108170183	ASCL4	1stExon	rs34132780	0.206434
8.21073e-05	cg21487950	14	81421770	TSHR	TSS200		0.206434
8.22761e-05	cg19751930	22	37678222	CYTH4	TSS1500		0.206434
8.25509e-05	cg24067911	6	16729610	ATXN1	5UTR		0.206434
8.26049e-05	cg09175834	12	78225315	NAV3	1stExon		0.206434
8.34953e-05	cg03309232	16	216626	HBM	Body	rs35550569	0.206434
8.41073e-05	cg03946106	16	29849534	MVP	Body		0.206434
8.41608e-05	cg00544337	10	82116203	DYDC2	TSS1500		0.206434
8.45209e-05	cg10134963	8	6578451	AGPAT5	Body	rs78670362	0.206434
8.46319e-05	cg12996305	17	2295923	MNT	Body		0.206434
8.48428e-05	cg02079421	21	47851545	PCNT	Body		0.206434
8.51083e-05	cg02108130	8	145687727	CYHR1	Body		0.206434
8.52599e-05	cg10774367	19	54243305	MIR517C	TSS1500		0.206434
8.55871e-05	cg24025650	6	29720582			rs1610623	0.206434
8.56745e-05	cg26978081	8	104426895	SLC25A32	Body		0.206434
8.59477e-05	cg02630829	15	43782475	TP53BP1	Body		0.206434
8.71203e-05	cg19433902	11	61564429	FEN1	3UTR		0.206869
8.7575e-05	cg25503559	1	156710998	MRPL24	TSS200		0.206869
8.79593e-05	cg22899380	7	74306484	PMS2L5	TSS1500		0.206869
8.83132e-05	cg01407018	2	6614169				0.206869
8.86597e-05	cg14164080	9	139221248	GPSM1	TSS1500		0.206869
8.88736e-05	cg03496689	8	144359316				0.206869
8.93086e-05	cg08110058	1	3073806	PRDM16	Body		0.206869

## Sheet: Supp. Table 6
Supplementary Table 6: Top 200 ranking aging-DMCGs in temporal cortex tissue.
P value	TargetID	chr	position	gene	region	probe SNPs	FDR
1.16e-08	cg10804656	10	22623460				0.00382699
2.01e-08	cg16867657	6	11044877	ELOVL2	TSS1500		0.00382699
3.62e-08	cg20907051	1	47999516				0.00382699
5.15e-08	cg02212575	3	156838403				0.00382699
5.23e-08	cg17474422	1	36039866	TFAP2E	Body		0.00382699
6.26e-08	cg03032497	14	61108227				0.00382699
6.28e-08	cg13327545	10	22623548				0.00382699
6.6e-08	cg14598846	8	145008909	PLEC1	Body		0.00382699
1.02e-07	cg24673101	14	100069840	CCDC85C	1stExon		0.005206
1.12e-07	cg03940776	6	158490013	SYNJ2	Body		0.005206
1.46e-07	cg00590324	6	134212732	TCF21	Body		0.00604311
1.56e-07	cg15341124	14	102027734	DIO3	5UTR		0.00604311
2.74e-07	cg24903144	10	102509268	PAX2	Body		0.00955158
2.88e-07	cg22736354	6	18122719	NHLRC1	1stExon	rs28940575	0.00955158
3.35e-07	cg02331830	8	145008288	PLEC1	Body		0.0103573
3.58e-07	cg03760191	10	22623047				0.0103744
5.04e-07	cg22702772	3	48699012	CELSR3	1stExon		0.012571
5.09e-07	cg14266527	4	151501298	LRBA	Body		0.012571
5.15e-07	cg00004806	6	161558105	AGPAT4	Body		0.012571
5.68e-07	cg22454769	2	106015767	FHL2	TSS200		0.0128745
5.83e-07	cg24649697	5	178977521	RUFY1	TSS200		0.0128745
6.18e-07	cg17284334	15	74040580	C15orf59	Body		0.0130313
7.78e-07	ch.1.46653973R	1	46881386				0.0156761
9.03e-07	cg24035898	1	159825595	VSIG8	Body		0.0162894
9.71e-07	cg10999598	5	125936257	PHAX	TSS1500		0.0162894
9.81e-07	cg17497608	7	90896701	FZD1	1stExon		0.0162894
9.89e-07	cg12731568	11	67196864	RPS6KB2	Body		0.0162894
1e-06	cg23831927	13	20989645	CRYL1	Body		0.0162894
1.04e-06	cg20591728	17	46683606	LOC404266	Body	rs1064739	0.0162894
1.05e-06	cg00411595	9	136339349	SLC2A6	Body		0.0162894
1.14e-06	cg26209487	8	56931739				0.0166778
1.15e-06	cg11744304	7	100875822	CLDN15	Body		0.0166778
1.24e-06	cg07639489	4	174459743	NBLA00301	Body		0.0172268
1.26e-06	cg15630071	3	32861318	TRIM71	Body		0.0172268
1.51e-06	cg06651450	3	32860909	TRIM71	Body		0.0177428
1.57e-06	cg17986992	1	159825761	VSIG8	Body		0.0177428
1.58e-06	cg04467618	6	134210946	TCF21	1stExon	rs78733835	0.0177428
1.61e-06	cg13924715	11	10750890				0.0177428
1.62e-06	cg16295725	4	10459219	ZNF518B	TSS200		0.0177428
1.63e-06	cg02578944	6	28227392	NKAPL	1stExon	rs12000	0.0177428
1.63e-06	cg20747380	7	27142275	HOXA2	1stExon		0.0177428
1.65e-06	cg21487207	12	54410576	HOXC4	TSS200		0.0177428
1.72e-06	cg14611683	1	45452580	EIF2B3	TSS1500		0.0177428
1.75e-06	cg04427498	7	20830657				0.0177428
1.76e-06	cg26038465	22	38610514	MAFF	Body		0.0177428
1.76e-06	cg11071401	17	48637194	CACNA1G	TSS1500		0.0177428
1.87e-06	cg07547549	20	44658225	SLC12A5	Body		0.0180943
1.87e-06	cg18064714	7	20824556	SP8	Body		0.0180943
1.97e-06	cg05098343	7	37071686	ELMO1	Body		0.018675
2.08e-06	cg06957447	14	95242007				0.0188447
2.1e-06	cg23813012	1	14026482	PRDM2	TSS1500		0.0188447
2.11e-06	cg19399220	19	10527588				0.0188447
2.16e-06	cg10177394	6	10385126				0.0188846
2.22e-06	cg24724428	6	11044888	ELOVL2	TSS1500		0.0190687
2.53e-06	cg23049291	1	165204745	LMX1A	Body	rs75912260	0.021283
2.62e-06	cg19402371	19	55889013	TMEM190	Body		0.0215075
2.64e-06	cg20945085	2	74875227	C2orf65	TSS200		0.0215075
2.76e-06	cg20723350	4	23891596	PPARGC1A	1stExon		0.021571
2.77e-06	cg18240400	10	46168597	ANUBL1	TSS1500		0.021571
2.79e-06	cg09056876	6	156718398			rs78839545	0.021571
3.15e-06	cg03453870	15	39563291				0.0239178
3.39e-06	cg15825417	17	15689957	MEIS3P1	TSS1500		0.0246762
3.39e-06	cg23666945	3	32861150	TRIM71	Body		0.0246762
3.41e-06	cg20692569	7	72848481	FZD9	1stExon	rs61749861	0.0246762
3.6e-06	cg24567591	16	3931229	CREBBP	TSS1500		0.0253922
3.62e-06	cg00059225	5	151304357	GLRA1	1stExon		0.0253922
3.87e-06	cg21705505	21	45558301	C21orf33	Body		0.0265919
3.95e-06	cg07006091	12	114878487			rs11613613	0.0265919
3.96e-06	cg26910511	19	39799037	LRFN1	Body		0.0265919
4.07e-06	cg22640868	17	26661374	TNFAIP1	TSS1500		0.0269365
4.37e-06	cg10381888	6	30228243	HLA-L	Body	rs28729266	0.0282044
4.38e-06	cg19280785	3	134340945	KY	Body		0.0282044
4.65e-06	cg04482825	15	37190548	MEIS2	Body		0.0290962
4.69e-06	cg21572722	6	11044894	ELOVL2	TSS1500		0.0290962
4.76e-06	cg00734567	1	86172782	ZNHIT6	Body		0.0290962
4.8e-06	cg13341668	3	50359909	HYAL2	5UTR		0.0290962
4.83e-06	cg22109240	2	201374010	KCTD18	5UTR		0.0290962
4.94e-06	cg01811325	10	131757672	EBF3	Body	rs79849033	0.0293538
5.11e-06	cg24027320	20	13620031	TASP1	TSS1500		0.0299574
5.2e-06	cg20426994	7	130418324	KLF14	1stExon		0.0301572
5.36e-06	cg17321883	3	49756736	AMIGO3	1stExon		0.0303351
5.41e-06	cg23500537	5	140419819				0.0303351
5.48e-06	cg18052606	13	97876459	MBNL2	5UTR		0.0303351
5.5e-06	cg17651625	19	39140474	ACTN4	Body		0.0303351
5.57e-06	cg13964439	9	90278260	DAPK1	Body		0.0303351
5.65e-06	cg12591491	15	68116263				0.0303351
5.74e-06	cg12706938	19	1566839	MEX3D	Body		0.0303351
5.8e-06	cg05507697	16	89421700	ANKRD11	5UTR		0.0303351
5.95e-06	cg18667659	2	99438903	C2orf55	Body		0.0303351
6e-06	cg07553761	3	160167977	TRIM59	TSS1500		0.0303351
6.1e-06	cg13954457	5	167956819	FBLL1	Body		0.0303351
6.11e-06	cg02047661	3	51976883	RRP9	TSS1500		0.0303351
6.21e-06	cg11883836	3	156838181				0.0303351
6.24e-06	cg09784307	15	75248768	RPP25	1stExon		0.0303351
6.27e-06	cg14871225	5	139040820	CXXC5	5UTR		0.0303351
6.28e-06	cg21382589	2	8785969				0.0303351
6.35e-06	cg23995914	4	10459228	ZNF518B	TSS200		0.0303679
6.57e-06	cg25139493	1	39957400	BMP8A	1stExon		0.0310831
6.75e-06	cg18972998	1	55266296	TTC22	1stExon		0.0312391
6.81e-06	cg19962116	3	131080927	NUDT16P	Body	rs35487488	0.0312391
6.85e-06	cg27355501	6	33256078	PFDN6	TSS1500		0.0312391
6.9e-06	cg03054277	1	228400217	OBSCN	Body		0.0312391
6.94e-06	cg08447733	19	59074308	MZF1	Body		0.0312391
7.03e-06	cg12462224	2	232545380				0.0313394
7.49e-06	cg03323695	16	21532809	SLC7A5P2	TSS1500	rs2550507	0.0330489
7.56e-06	cg13459606	7	50861834	GRB10	TSS1500		0.0330489
7.79e-06	cg13210467	7	99775443	STAG3	TSS200		0.0337525
8.18e-06	cg21836275	12	104235298	NT5DC3	TSS1500		0.0351217
8.28e-06	cg26546105	7	100168143				0.0351974
8.5e-06	cg27061971	5	72746990				0.0358263
8.69e-06	cg00442282	17	38471064	RARA	5UTR		0.0362617
8.76e-06	ch.2.30942488F	2	31088984			rs78229494	0.0362617
8.87e-06	cg16026647	17	15689920	MEIS3P1	TSS1500	rs533073	0.036287
8.92e-06	cg05845757	1	36039885	TFAP2E	Body		0.036287
9.36e-06	cg07955995	7	130419159	KLF14	TSS1500		0.0373249
9.39e-06	cg08091771	3	62175349	PTPRG	Body		0.0373249
9.43e-06	cg14064148	19	10527576				0.0373249
9.57e-06	cg12588917	6	29692082	HLA-F	Body		0.0373249
9.59e-06	cg16606347	10	131749788	EBF3	Body		0.0373249
9.66e-06	cg12152315	5	127302356				0.0373249
9.88e-06	cg10585962	11	75428198	MOGAT2	TSS1500		0.0378584
1.03e-05	cg26053526	1	18609735	IGSF21	Body		0.0387409
1.03e-05	cg20992114	4	111542825	PITX2	Body		0.0387409
1.04e-05	cg06639320	2	106015739	FHL2	TSS200		0.0387409
1.05e-05	cg21182694	3	139062771	MRPS22	TSS200		0.039008
1.07e-05	cg11312408	13	58207013	PCDH17	1stExon		0.0394382
1.09e-05	cg04466022	6	37618123	MDGA1	Body		0.0396775
1.1e-05	cg09935994	2	235406540	ARL4C	TSS1500		0.03991
1.12e-05	cg05371578	3	147128157	ZIC1	1stExon		0.040209
1.13e-05	cg13814485	10	8095500	FLJ45983	TSS200		0.040209
1.14e-05	cg10989214	3	75704824				0.040209
1.15e-05	cg00537121	11	67055633	ANKRD13D	TSS1500		0.0403166
1.17e-05	cg15526213	10	43818881				0.040699
1.18e-05	ch.18.1114073F	18	56625820	ZNF532	Body		0.040699
1.19e-05	cg01429039	4	52918065	SPATA18	Body		0.040699
1.22e-05	cg03816707	20	43726544	KCNS1	Body		0.0412452
1.23e-05	cg10366797	12	54441509	HOXC4	5UTR	rs80252816	0.0412452
1.23e-05	cg11953824	9	111697545	C9orf6	Body		0.0412452
1.24e-05	cg12453631	3	157812226				0.0412452
1.26e-05	cg24813038	4	85404026				0.0416141
1.3e-05	cg04757806	11	94278595	FUT4	1stExon		0.0427152
1.32e-05	cg14275340	14	58862450	TOMM20L	TSS200		0.0432043
1.33e-05	cg05167251	2	176987465	HOXD9	5UTR		0.0432043
1.34e-05	cg05851442	7	27153212	HOXA3	5UTR		0.0432043
1.36e-05	cg11039476	2	127978579				0.0432043
1.37e-05	cg17920479	20	44650246	SLC12A5	TSS200		0.0432043
1.38e-05	cg01756424	3	128335546				0.0432043
1.38e-05	cg11705975	10	120354248	PRLHR	Body		0.0432043
1.4e-05	cg25198007	1	26611319	UBXN11	Body		0.0432043
1.4e-05	cg23368787	19	36049342	ATP4A	Body		0.0432043
1.41e-05	cg09063663	1	16484811				0.0434151
1.43e-05	cg23474190	21	38937109				0.0434812
1.45e-05	cg14020846	14	103674272				0.0437666
1.45e-05	cg26102082	17	47590272	NGFR	Body	rs3729671	0.0437666
1.47e-05	cg15911153	5	138730783	LOC389333	1stExon		0.0439299
1.48e-05	cg09257635	1	228346181	GJC2	Body		0.0439299
1.49e-05	cg15539420	17	46692248	HOXB8	5UTR		0.0439299
1.5e-05	cg24932585	19	12666317				0.0440555
1.54e-05	cg22866825	5	125936419	PHAX	TSS1500		0.0447891
1.55e-05	cg04792813	14	100070043	CCDC85C	1stExon		0.0447891
1.58e-05	cg23654821	3	39188656	CSRNP1	5UTR	rs68063005	0.0451194
1.58e-05	cg22495726	4	190771160				0.0451194
1.6e-05	cg08035323	2	9843525				0.0451194
1.62e-05	cg18358136	19	46119636	EML2	Body		0.0451194
1.64e-05	cg18171392	22	24938255	C22orf13	3UTR		0.0451194
1.64e-05	cg19827787	1	23763612	ASAP3	Body	rs58233188	0.0451194
1.65e-05	cg03738025	6	105388694			rs11754600	0.0451194
1.65e-05	cg17335199	2	6078738	LOC150622	Body		0.0451194
1.65e-05	cg26422151	10	88136949				0.0451194
1.65e-05	cg09513380	13	100622253	ZIC5	Body		0.0451194
1.69e-05	cg13093042	1	207975500	MIR29C	TSS1500		0.0456844
1.7e-05	cg21860429	6	105389544				0.0456844
1.71e-05	cg15618978	3	160167990	TRIM59	TSS1500		0.0456844
1.71e-05	cg19687230	15	72490380	GRAMD2	TSS1500		0.0456844
1.73e-05	cg14566959	5	140772681	PCDHGA4	Body		0.0457089
1.74e-05	cg16703882	3	157823479	SHOX2	1stExon		0.0459507
1.77e-05	cg15229943	10	102985949				0.046194
1.77e-05	cg12175729	8	140715540	KCNK9	TSS1500		0.046194
1.8e-05	cg23571812	14	29234978	FOXG1	TSS1500		0.0463338
1.82e-05	cg04220541	8	48172992	KIAA0146	TSS1500		0.0463338
1.82e-05	cg06287405	16	67142945	C16orf70	TSS1500		0.0463338
1.83e-05	cg04374006	19	33556395	RHPN2	TSS1500		0.0463338
1.83e-05	cg15001747	17	35292587				0.0463338
1.85e-05	cg03591753	6	35659141	FKBP5	5UTR		0.0463338
1.85e-05	cg12971867	22	50528564	MOV10L1	1stExon		0.0463338
1.86e-05	cg00632496	12	121687619	CAMKK2	Body		0.0463338
1.89e-05	cg03272310	17	39704454			rs1809202	0.0467499
1.91e-05	cg01101873	1	3269478	PRDM16	Body		0.0471171
1.93e-05	cg27185793	1	1238797	ACAP3	Body		0.0472864
1.98e-05	cg02005600	7	27183686	HOXA5	TSS1500		0.0481764
1.99e-05	cg11018337	10	8095495	FLJ45983	TSS200		0.0481764
2e-05	cg04880546	12	120868468				0.0483984
2.03e-05	cg04101060	5	134364968	PITX1	Body		0.0485288
2.04e-05	cg22694818	1	75595970	LHX8	5UTR		0.0485288
2.04e-05	cg05977781	17	25676386				0.0485288
2.07e-05	cg23606718	2	131513927	FAM123C	5UTR		0.0489732
2.11e-05	cg17146526	2	175192666				0.0496552
2.13e-05	cg09232937	5	3595970	IRX1	TSS200		0.0497842
2.14e-05	cg21885361	7	127911034			rs6942813	0.0497842
2.2e-05	cg07110659	1	85313079	LPAR3	Body	rs12062882	0.0510233

## Sheet: Supp. Table 7
Supplementary Table 7: Top 200 celltype-specific DMCGs.
TargetID	Average (CTRL neuron)	Average (CTRL glia)	Delta (Neuron - Glia)	P value (t-test)	chr	position	gene	region	probe SNPs	FDR
cg02254605	0.385691	0.790907	-0.405216	5.57e-34	10	62169668				2.66476e-28
cg04099036	0.511083	0.930795	-0.419712	2.02e-33	17	80819208	TBCD	Body	rs62074028	4.82246e-28
cg19658522	0.122742	0.846918	-0.724176	7.54e-33	12	132270218	SFRS8	Body		1.20271e-27
cg04215055	0.526395	0.948453	-0.422058	2.54e-32	17	74911520	MGAT5B	Body		2.45125e-27
cg22155376	0.111307	0.917303	-0.805996	2.9e-32	11	17591837				2.45125e-27
cg05403655	0.0478173	0.900511	-0.852693	3.07e-32	11	125215457	PKNOX2	5UTR		2.45125e-27
cg04582136	0.398517	0.874465	-0.475948	5.6e-32	3	42233192	TRAK1	Body		3.82993e-27
cg18771737	0.196397	0.859709	-0.663312	8.51e-32	3	43448041	ANO10	Body		5.08705e-27
cg18041123	0.126607	0.881648	-0.755041	1.07e-31	17	8380351	MYH10	Body		5.66305e-27
cg01591881	0.616947	0.955314	-0.338367	1.84e-31	19	36612741	TBCB	Body		8.51392e-27
cg15624160	0.198392	0.93289	-0.734498	1.96e-31	11	70644185	SHANK2	Body		8.51392e-27
cg04174651	0.409473	0.800917	-0.391444	3.48e-31	6	11850038				1.38886e-26
cg06892796	0.364355	0.860691	-0.496336	5.11e-31	7	158136312	PTPRN2	Body		1.88137e-26
cg19710184	0.539302	0.922902	-0.3836	7.1e-31	2	242805378				2.4258e-26
cg05940691	0.0782026	0.906603	-0.828401	9.8e-31	1	241912764	WDR64	Body		3.12498e-26
cg22184996	0.443971	0.840155	-0.396184	1.27e-30	6	35773505	LHFPL5	1stExon		3.80085e-26
cg02124957	0.303276	0.74095	-0.437673	1.47e-30	3	11722354	VGLL4	Body		3.99095e-26
cg19282973	0.601975	0.927788	-0.325813	1.5e-30	2	10281168	C2orf48	TSS1500		3.99095e-26
cg25883219	0.424659	0.861136	-0.436477	1.63e-30	12	130925181	RIMBP2	Body		4.09921e-26
cg02242004	0.217637	0.716598	-0.498961	2.08e-30	8	9754896				4.97329e-26
cg05591270	0.555988	0.10917	0.446818	2.23e-30	10	80732609	LOC283050	Body		5.07809e-26
cg12033075	0.109773	0.880919	-0.771147	2.36e-30	1	9788767	PIK3CD	3UTR		5.10612e-26
cg25961733	0.518781	0.908096	-0.389316	2.45e-30	10	134228239	PWWP2B	3UTR	rs7920199	5.10612e-26
cg03078141	0.378829	0.832686	-0.453857	2.65e-30	4	129721849				5.28559e-26
cg21118486	0.328194	0.879688	-0.551494	3.07e-30	6	167263225	RPS6KA2	Body		5.87849e-26
cg09392827	0.128959	0.841795	-0.712836	4.11e-30	15	69841201				7.55377e-26
cg13470557	0.12015	0.871555	-0.751405	5.13e-30	20	61431876	C20orf20	3UTR		9.0836e-26
cg22542901	0.445396	0.846341	-0.400945	5.59e-30	12	68052319	DYRK2	Body		9.54613e-26
cg04452961	0.346728	0.826188	-0.47946	5.84e-30	10	134774561				9.57811e-26
cg15736062	0.334324	0.842312	-0.507987	6.01e-30	7	158136485	PTPRN2	Body		9.57811e-26
cg10510159	0.306326	0.809379	-0.503053	6.71e-30	16	48381600	LONP2	Body		1.0358e-25
cg04395498	0.399208	0.827599	-0.428391	7.03e-30	7	2017437	MAD1L1	Body		1.05119e-25
cg00450990	0.281912	0.844012	-0.562101	7.54e-30	2	23751324	KLHL29	5UTR		1.0765e-25
cg23032993	0.251291	0.859839	-0.608548	7.77e-30	2	3128880				1.0765e-25
cg18776945	0.148367	0.889568	-0.741202	7.88e-30	5	147024842	JAKMIP2	Body		1.0765e-25
cg03965739	0.42666	0.861012	-0.434351	8.54e-30	10	123989839	TACC2	Body		1.1355e-25
cg05005308	0.715823	0.212758	0.503065	9.19e-30	4	21305549	KCNIP4	TSS200		1.18809e-25
cg20060185	0.539114	0.960318	-0.421203	9.64e-30	12	131162951				1.19309e-25
cg20967887	0.443907	0.771184	-0.327277	1.03e-29	1	230459114	PGBD5	3UTR		1.19309e-25
cg07233230	0.141399	0.873221	-0.731823	1.03e-29	1	241912768	WDR64	Body		1.19309e-25
cg02645450	0.470702	0.936253	-0.46555	1.05e-29	16	3532570	NAT15	Body		1.19309e-25
cg22800743	0.334062	0.868496	-0.534434	1.06e-29	6	21954586	FLJ22536	Body	rs75103995	1.19309e-25
cg05034124	0.353725	0.762212	-0.408486	1.07e-29	1	245494302	KIF26B	Body		1.19309e-25
cg24038762	0.473528	0.864274	-0.390746	1.1e-29	1	87817476				1.19457e-25
cg02760280	0.123401	0.865108	-0.741708	1.19e-29	1	21993555	RAP1GAP	5UTR		1.26536e-25
cg03826463	0.323713	0.889382	-0.565668	1.27e-29	3	186211670				1.32252e-25
cg20698037	0.441494	0.892233	-0.450739	1.4e-29	9	140815937	CACNA1B	Body		1.42257e-25
cg14606082	0.405372	0.833394	-0.428022	1.49e-29	7	2557174	LFNG	Body		1.48367e-25
cg19432362	0.0825134	0.663102	-0.580588	1.55e-29	13	46426263	SIAH3	TSS1500		1.51756e-25
cg15114522	0.323991	0.875198	-0.551206	1.63e-29	2	9800451				1.561e-25
cg20391948	0.215478	0.817199	-0.601722	1.87e-29	16	89408367	ANKRD11	5UTR	rs72152122	1.75709e-25
cg04617428	0.293522	0.753759	-0.460236	1.96e-29	10	104223518	TMEM180	5UTR		1.80451e-25
cg13302401	0.486253	0.898949	-0.412696	2e-29	7	97565354				1.80571e-25
cg01653080	0.218372	0.883433	-0.665061	2.19e-29	14	104205041	PPP1R13B	Body	rs7152309	1.93458e-25
cg16471167	0.411735	0.838014	-0.42628	2.26e-29	16	88079739	BANP	Body		1.93458e-25
cg11225090	0.830643	0.167799	0.662843	2.26e-29	4	185276573				1.93458e-25
cg02520212	0.102165	0.689307	-0.587141	2.77e-29	12	131061331				2.27846e-25
cg16100486	0.483274	0.874284	-0.39101	2.81e-29	6	167263401	RPS6KA2	Body		2.27846e-25
cg00095018	0.333238	0.780913	-0.447675	2.86e-29	6	36101338	MAPK13	Body		2.27846e-25
cg20121927	0.188371	0.852839	-0.664468	2.93e-29	6	166399065	C6orf176	Body		2.27846e-25
cg21927637	0.406509	0.853828	-0.447319	2.96e-29	8	48746197	PRKDC	Body		2.27846e-25
cg00256675	0.129748	0.866383	-0.736635	2.97e-29	4	802962	CPLX1	Body		2.27846e-25
cg22829799	0.491315	0.921435	-0.43012	3.01e-29	22	47074810	GRAMD4	3UTR		2.27846e-25
cg12462074	0.160925	0.804983	-0.644058	3.05e-29	10	128975278	FAM196A	5UTR		2.27846e-25
cg00409696	0.125982	0.753436	-0.627454	3.23e-29	2	106646656				2.34243e-25
cg14089832	0.156577	0.906187	-0.749609	3.23e-29	7	98243666				2.34243e-25
cg11084015	0.501994	0.906415	-0.404422	3.29e-29	3	31765946	OSBPL10	Body		2.34986e-25
cg03364683	0.738879	0.100739	0.63814	3.38e-29	4	169402298	DDX60L	TSS1500		2.37714e-25
cg09542088	0.48183	0.891232	-0.409401	3.49e-29	7	75863085	SRRM3	5UTR	rs75236317	2.40182e-25
ch.12.17725596F	0.862293	0.150633	0.71166	3.51e-29	12	17834329			rs2968759	2.40182e-25
cg27225130	0.244964	0.852975	-0.608011	4.31e-29	1	208218009	PLXNA2	Body		2.90702e-25
cg19912345	0.533958	0.925059	-0.391101	4.39e-29	14	64891588	MTHFD1	Body		2.91383e-25
cg07041720	0.408316	0.862728	-0.454412	4.88e-29	7	2556962	LFNG	Body		3.20141e-25
cg01511166	0.326708	0.772518	-0.44581	5.09e-29	16	46683644				3.29374e-25
cg04340595	0.217573	0.874235	-0.656662	5.23e-29	1	9789174	CLSTN1	3UTR		3.32711e-25
cg03717503	0.585894	0.929904	-0.34401	5.29e-29	16	86734176				3.32711e-25
cg01712737	0.149058	0.840107	-0.691049	5.54e-29	2	241394345	MIR149	TSS1500		3.44173e-25
cg05230834	0.0922153	0.842987	-0.750771	6.09e-29	8	119626989	SAMD12	Body	rs73319397	3.69089e-25
cg24938166	0.345244	0.813313	-0.46807	6.09e-29	2	70941682	ADD2	5UTR		3.69089e-25
cg20358011	0.106915	0.798156	-0.691241	6.41e-29	11	126581947	KIRREL3	Body		3.83187e-25
cg26126913	0.5084	0.837304	-0.328904	6.89e-29	6	161354531				4.06919e-25
cg06732545	0.377791	0.798336	-0.420545	7.09e-29	5	150002231	SYNPO	Body		4.10666e-25
cg17198772	0.453833	0.901948	-0.448114	7.18e-29	11	447651				4.10666e-25
cg25814293	0.274533	0.900827	-0.626294	7.21e-29	7	1883251	MAD1L1	Body		4.10666e-25
cg25043129	0.355572	0.787358	-0.431787	7.93e-29	17	79047823	BAIAP2	Body		4.46053e-25
cg14669524	0.120573	0.825781	-0.705208	8.63e-29	6	44309927	SPATS1	TSS1500		4.801e-25
cg09231992	0.485049	0.830435	-0.345386	8.76e-29	10	105218524	CALHM1	1stExon		4.81703e-25
cg14636714	0.407647	0.842269	-0.434623	8.87e-29	10	135018298	KNDC1	Body		4.8214e-25
cg00506299	0.420384	0.881168	-0.460783	9.27e-29	3	16469127	RFTN1	Body		4.9806e-25
cg08850509	0.229798	0.92198	-0.692182	1e-28	3	130368239	COL6A6	Body		5.32997e-25
cg10601476	0.310228	0.860533	-0.550305	1.02e-28	17	1437284	PITPNA	Body		5.35472e-25
cg19552640	0.857724	0.120577	0.737147	1.04e-28	5	126627061	MEGF10	5UTR		5.40835e-25
cg27513667	0.325915	0.913278	-0.587363	1.11e-28	16	89408403	ANKRD11	5UTR	rs62068564	5.70615e-25
ch.10.9918151R	0.490267	0.0735249	0.416742	1.15e-28	10	9878145			rs55756079	5.83085e-25
cg03202732	0.816607	0.086685	0.729922	1.16e-28	11	63655087	MARK2	TSS1500		5.83085e-25
cg12743165	0.257907	0.851304	-0.593397	1.19e-28	1	1022995	C1orf159	Body		5.88672e-25
cg25020204	0.327576	0.807998	-0.480422	1.19e-28	9	136500234	DBH	TSS1500		5.88672e-25
cg22809856	0.803929	0.104431	0.699498	1.25e-28	8	123479554				6.08591e-25
cg20197694	0.406084	0.924744	-0.51866	1.32e-28	11	70440363	SHANK2	Body	rs73523823	6.26348e-25
cg16976499	0.781858	0.128191	0.653667	1.32e-28	6	76330505	SENP6	Body		6.26348e-25
cg27272679	0.0937202	0.772815	-0.679095	1.38e-28	8	65294635				6.46472e-25
cg16521454	0.564533	0.126923	0.437611	1.4e-28	5	150158951	C5orf62	Body	rs72806000	6.50892e-25
cg03420978	0.812444	0.168423	0.644021	1.5e-28	4	37542310	C4orf19	5UTR		6.88188e-25
cg05791870	0.40577	0.934736	-0.528966	1.56e-28	16	136656	C16orf35	3UTR		7.08947e-25
cg17942603	0.382011	0.857327	-0.475316	1.57e-28	6	168777868			rs73791461	7.09164e-25
cg24313592	0.312176	0.815737	-0.503561	1.61e-28	11	72020031	CLPB	Body	rs72968898	7.1499e-25
cg01523712	0.126647	0.881774	-0.755128	1.63e-28	20	43437858	RIMS4	Body		7.1499e-25
cg05462339	0.468852	0.114575	0.354277	1.63e-28	5	138311077	SIL1	Body		7.1499e-25
cg14356919	0.190058	0.816033	-0.625975	1.67e-28	21	46890997	COL18A1	Body		7.25237e-25
cg09516448	0.279259	0.747067	-0.467808	1.75e-28	7	615735	PRKAR1B	Body		7.48506e-25
cg05528339	0.864846	0.165341	0.699505	1.75e-28	2	64064409				7.48506e-25
cg27553947	0.120811	0.702677	-0.581866	1.77e-28	1	9819767	CLSTN1	Body		7.5013e-25
cg15320905	0.118483	0.864161	-0.745678	1.83e-28	12	114162813				7.69673e-25
cg13487156	0.419781	0.799068	-0.379287	1.93e-28	3	16467610	RFTN1	Body		8.01235e-25
cg02650127	0.742171	0.197397	0.544774	1.99e-28	6	74801378				8.12434e-25
cg22626579	0.172136	0.793252	-0.621116	1.99e-28	1	2038628	PRKCZ	5UTR		8.12434e-25
cg24567694	0.727634	0.221367	0.506267	2e-28	7	154719693	LOC100132707	TSS1500		8.12434e-25
cg09167951	0.759804	0.177993	0.581811	2.02e-28	4	139408972				8.12895e-25
cg10114555	0.857922	0.226202	0.63172	2.11e-28	1	113216774	MOV10	TSS1500		8.40959e-25
cg09327586	0.853132	0.109556	0.743576	2.15e-28	17	56634222	TEX14	3UTR		8.44475e-25
cg25149516	0.337885	0.862006	-0.524121	2.15e-28	5	667968	TPPP	Body		8.44475e-25
cg04308797	0.356318	0.863948	-0.507631	2.2e-28	17	75207259	SEC14L1	Body		8.5195e-25
cg02368274	0.527602	0.912135	-0.384533	2.22e-28	5	176692739	NSD1	Body		8.5195e-25
cg04983608	0.405519	0.794428	-0.388908	2.23e-28	3	51739481				8.5195e-25
cg21848788	0.433598	0.795896	-0.362297	2.24e-28	8	1132050			rs17065743	8.5195e-25
cg11926485	0.401659	0.831358	-0.429699	2.31e-28	5	74346260				8.69503e-25
cg02218260	0.400266	0.903181	-0.502915	2.36e-28	3	51742878	GRM2	5UTR		8.81141e-25
cg15243578	0.670662	0.142361	0.528301	2.4e-28	12	123469284	PITPNM2	3UTR		8.87119e-25
cg22254606	0.351308	0.718049	-0.36674	2.41e-28	6	119479475			rs76809295	8.87119e-25
cg00957641	0.879323	0.255289	0.624034	2.46e-28	12	103406953				8.97684e-25
cg00904852	0.349101	0.824001	-0.474901	2.51e-28	10	132001604				9.04705e-25
cg15072976	0.513024	0.909876	-0.396852	2.52e-28	2	242715549	GAL3ST2	TSS1500		9.04705e-25
cg01859312	0.344976	0.835752	-0.490775	2.53e-28	8	145618658	CPSF1	Body		9.04705e-25
cg22731190	0.310845	0.70812	-0.397275	2.59e-28	9	136428141	ADAMTSL2	Body		9.1823e-25
cg26190686	0.121501	0.826009	-0.704508	2.63e-28	20	61697216				9.18659e-25
cg25813936	0.83646	0.171784	0.664676	2.63e-28	9	36276879	GNE	Body		9.18659e-25
cg08136042	0.387789	0.838452	-0.450663	2.68e-28	12	52213077	FIGNL2	1stExon		9.30278e-25
cg26403151	0.136798	0.89961	-0.762812	2.79e-28	10	132001268			rs56799150	9.5502e-25
cg26131026	0.828116	0.152227	0.675889	2.82e-28	17	63590120				9.5502e-25
cg15469014	0.44175	0.933955	-0.492205	2.85e-28	19	11032172	CARM1	Body		9.5502e-25
cg13056990	0.143185	0.912732	-0.769547	2.85e-28	1	4736099	AJAP1	Body		9.5502e-25
cg19856606	0.207129	0.82793	-0.620801	2.85e-28	1	1022932	C1orf159	Body		9.5502e-25
cg05829046	0.487393	0.853771	-0.366377	2.98e-28	7	2557446	LFNG	Body		9.90106e-25
cg09568556	0.462498	0.93544	-0.472942	3.06e-28	13	113140301	TUBGCP3	3UTR	rs41288614	1.0109e-24
cg22974467	0.763601	0.247225	0.516376	3.17e-28	11	77168514	PAK1	5UTR		1.03712e-24
cg27025387	0.462322	0.847204	-0.384882	3.24e-28	16	89352529	ANKRD11	Body		1.05471e-24
cg01454752	0.0949999	0.83903	-0.74403	3.32e-28	8	9758847	LOC157627	Body		1.06886e-24
cg01359822	0.308319	0.876089	-0.56777	3.33e-28	21	40176597	ETS2	TSS1500		1.06886e-24
cg24499866	0.352756	0.82282	-0.470064	3.35e-28	13	111977964	C13orf16	Body	rs35871418	1.06886e-24
cg20229025	0.175679	0.931509	-0.75583	3.45e-28	11	971902	AP2A2	Body		1.09268e-24
cg14019757	0.721501	0.119181	0.60232	3.6e-28	17	67231728	ABCA10	5UTR		1.13127e-24
cg03347095	0.405693	0.892334	-0.486641	3.62e-28	7	158157967	PTPRN2	Body		1.13127e-24
cg00781388	0.383498	0.864612	-0.481114	3.84e-28	16	86995081				1.19417e-24
cg05775517	0.507281	0.843247	-0.335965	3.95e-28	15	93158989				1.21925e-24
cg14724298	0.169429	0.71771	-0.548281	3.99e-28	4	54424764	LNX1	Body		1.22249e-24
cg22209355	0.372036	0.822459	-0.450423	4.04e-28	11	133208307	OPCML	Body		1.22249e-24
cg24693478	0.263282	0.81068	-0.547398	4.04e-28	1	208218000	PLXNA2	Body		1.22249e-24
cg10647465	0.28576	0.855159	-0.569399	4.09e-28	11	126582242	KIRREL3	Body		1.23114e-24
cg17315604	0.47793	0.849744	-0.371814	4.37e-28	22	40043874	CACNA1I	Body	rs34197447	1.30525e-24
cg14774117	0.125863	0.691497	-0.565633	4.92e-28	6	44310005	SPATS1	TSS1500	rs76684078	1.46288e-24
cg07199500	0.448197	0.889664	-0.441467	5.03e-28	15	35111036				1.48682e-24
cg06128123	0.323133	0.827798	-0.504665	5.07e-28	6	21846231	FLJ22536	Body		1.48873e-24
cg10553890	0.845519	0.162401	0.683118	5.14e-28	11	83074588			rs75390828	1.50005e-24
cg17445097	0.875031	0.260829	0.614202	5.21e-28	17	27263598	PHF12	Body		1.50902e-24
ch.10.83445482F	0.784357	0.121011	0.663346	5.24e-28	10	83455502			rs72115023	1.50902e-24
cg13382703	0.501748	0.83555	-0.333802	5.43e-28	1	44057099	PTPRF	Body		1.55288e-24
cg05651243	0.101445	0.805593	-0.704148	5.45e-28	11	134527018				1.55288e-24
cg16077125	0.270737	0.746025	-0.475288	5.65e-28	6	166959444	RPS6KA2	Body		1.5987e-24
cg23044178	0.160371	0.862851	-0.70248	5.69e-28	11	12136405	MICAL2	5UTR		1.6008e-24
cg04886672	0.372534	0.883829	-0.511295	5.88e-28	17	79215047	C17orf89	3UTR	rs3180485	1.63859e-24
cg02592743	0.425338	0.856426	-0.431089	5.89e-28	6	46889624	GPR116	5UTR		1.63859e-24
cg09390241	0.285002	0.909432	-0.62443	6.19e-28	4	8174148				1.71271e-24
cg25597580	0.311323	0.76861	-0.457287	6.3e-28	1	157964529	KIRREL	Body		1.72188e-24
cg01503640	0.427293	0.951964	-0.524671	6.3e-28	19	18963027	UPF1	Body		1.72188e-24
cg19253410	0.470742	0.803489	-0.332747	6.5e-28	12	49420669	MLL2	Body		1.76531e-24
cg21088420	0.349134	0.123763	0.22537	6.53e-28	5	7849836	C5orf49	Body	rs73032303	1.76531e-24
cg10552473	0.294594	0.873177	-0.578583	6.61e-28	2	206525681				1.77024e-24
ch.8.84603638R	0.739907	0.131413	0.608494	6.62e-28	8	84441083				1.77024e-24
cg10755723	0.35603	0.77248	-0.416451	6.81e-28	3	192576964	C3orf59	Body		1.80918e-24
cg00163546	0.298969	0.812622	-0.513652	6.9e-28	18	34971057	BRUNOL4	Body		1.82384e-24
cg14998959	0.448516	0.950046	-0.50153	7.03e-28	10	134564163	INPP5A	Body		1.8484e-24
cg12652780	0.146037	0.746082	-0.600045	7.17e-28	11	70178166	PPFIA1	Body		1.8754e-24
cg02085942	0.198295	0.765163	-0.566868	7.36e-28	7	137530010	DGKI	Body		1.913e-24
cg16440299	0.381422	0.742044	-0.360622	7.45e-28	16	56779141	NUP93	5UTR		1.92664e-24
cg07103201	0.840223	0.142181	0.698042	7.73e-28	17	20171047	CYTSB	Body		1.97104e-24
cg15350840	0.430955	0.834412	-0.403456	7.74e-28	11	70475709	SHANK2	Body	rs76216197	1.97104e-24
cg18501230	0.461964	0.8134	-0.351436	7.79e-28	8	1338706				1.97104e-24
cg13685883	0.478493	0.0786261	0.399867	7.79e-28	19	47220848	PRKD2	TSS1500		1.97104e-24
cg06198312	0.36389	0.821733	-0.457843	7.88e-28	1	27895943	AHDC1	5UTR		1.9834e-24
cg01000236	0.594093	0.974635	-0.380542	7.95e-28	16	1262174	CACNA1H	Body		1.9834e-24
ch.14.40801112R	0.872583	0.135538	0.737045	7.98e-28	14	41731362			rs74045362	1.9834e-24
cg26452989	0.524068	0.85912	-0.335052	8e-28	10	11581379	USP6NL	Body		1.9834e-24
cg02055353	0.333615	0.740796	-0.407181	8.16e-28	11	126287023				2.01228e-24
cg03432176	0.763125	0.229833	0.533292	8.25e-28	2	160655066	CD302	TSS1500		2.02368e-24
cg26127479	0.356763	0.856583	-0.49982	8.31e-28	6	39070179				2.02808e-24
cg00484488	0.511723	0.166832	0.344891	8.35e-28	15	73076983	ADPGK	TSS1500		2.0289e-24
cg11491436	0.757238	0.168201	0.589038	8.57e-28	4	87374513	MAPK10	TSS1500		2.06988e-24
cg17084937	0.131091	0.763425	-0.632334	8.62e-28	2	131722722	ARHGEF4	Body		2.07284e-24
cg12093060	0.107123	0.832743	-0.72562	8.73e-28	1	21993401	RAP1GAP	5UTR		2.08859e-24
cg09486967	0.462331	0.827056	-0.364725	8.9e-28	17	1437322	PITPNA	Body		2.11855e-24

## Sheet: Supp. Table 8
Supplementary Table 8: Top 10 enriched GO-Terms (Process) for the comparison of neurons and glia. GO analysis was performed using Gorilla (http://cbl-gorilla.cs.technion.ac.il/) with setting 'single ranked toplist' with all gene IDs annotated for cell type-specific DMCGs.
GO term	Description	P-value	FDR q-value
GO:0048812	neuron projection morphogenesis	6.69e-08	0.000897
GO:0048858	cell projection morphogenesis	1.01e-07	0.000679
GO:0032989	cellular component morphogenesis	1.52e-07	0.000681
GO:0050804	modulation of synaptic transmission	4.3e-07	0.00144
GO:0001505	regulation of neurotransmitter levels	8.71e-07	0.00233
GO:0032990	cell part morphogenesis	9.4e-07	0.0021
GO:0050808	synapse organization	4.57e-05	0.0875
GO:0007269	neurotransmitter secretion	5.23e-05	0.0877
GO:0099643	signal release from synapse	5.82e-05	0.0866
GO:0099010	modification of postsynaptic structure	6.66e-05	0.0892

## Sheet: Supp. Table 9
Supplementary Table 9: Complete methylation results for CpGs analyzed by deep amplicon bisulfite sequencing (NGS).
CpG_ID	Avg.Neuron	Avg.Glia	Delta		Dnr13_F_77_CTRL_Neu	Dnr14_F_77_CTRL_Neu	Dnr15_F_83_CTRL_Neu	Dnr16_F_88_CTRL_Neu	Dnr17_M_19_CTRL_Neu	Dnr01_F_78_AD_Neu	Dnr02_M_76_AD_Neu	Dnr03_F_75_AD_Neu	Dnr04_F_85_AD_Neu	Dnr05_M_94_AD_Neu	Dnr10_F_88_AD_Neu	Dnr11_F_81_AD_Neu	Dnr12_F_77_AD_Neu	Dnr06_M_18_CTRL_Neu	Dnr13_F_77_CTRL_Glia	Dnr14_F_77_CTRL_Glia	Dnr15_F_83_CTRL_Glia	Dnr16_F_88_CTRL_Glia	Dnr17_M_19_CTRL_Glia	Dnr01_F_78_AD_Glia	Dnr02_M_76_AD_Glia	Dnr03_F_75_AD_Glia	Dnr04_F_85_AD_Glia	Dnr05_M_94_AD_Glia	Dnr10_F_88_AD_Glia	Dnr11_F_81_AD_Glia	Dnr12_F_77_AD_Glia	Dnr06_M_18_CTRL_Glia
APOBEC3C - all CpGs	0.504618	0.175292	0.329326		0.428883	0.525758	0.547986	0.559685	0.481905	0.486522	0.506074	0.433442	0.503027	0.52314	0.6002	0.479636	0.486326	0.502066	0.176316	0.218535	0.164819	0.186877	0.149034	0.167256	0.190431	0.167909	0.198586	0.125959	0.196968	0.152441	0.178189	0.180771
CALM3- all CpGs	0.107994	0.626361	-0.518367		0.144146	0.0527057	0.0904444	0.0775882	0.0788875	0.136606	0.0929661	0.154385	0.0805513	0.147937	0.173338	0.0925522	0.0632921	0.126517	0.554752	0.651496	0.637531	0.603316	0.656897	0.68941	0.569401	0.688959	0.500931	0.641526	0.705585	0.641293	0.603284	0.624675
FOXP1 - all CpGs	0.363831	0.865432	-0.501601		0.535429	0.219885	0.323319	0.330338	0.212827	0.36909	0.449658	0.423884	0.277379	0.384615	0.422923	0.401781	0.338866	0.403641	0.881266	0.874262	0.882039	0.903863	0.857639	0.835823	0.867983	0.834524	0.766407	0.896893	0.82871	0.89325	0.898104	0.895289
FRMD4A- all CpGs	0.0433781	0.302977	-0.259599		0.0684943	0.0261077	0.0318048	0.0259019	0.0240871	0.0636553	0.0569834	0.0607486	0.0285989	0.048719	0.0306234	0.0453944	0.0210488	0.0751256	0.239652	0.305809	0.286612	0.2759	0.285623	0.348905	0.318289	0.318811	0.265948	0.357609	0.319327	0.291812	0.31421	0.313168
MBP - all CpGs	0.795521	0.355044	0.440477		0.635345	0.888275	0.844738	0.869182	0.860956	0.831737	0.765673	0.719646	0.778283	0.7458	0.877977	0.773251	0.800816	0.745615	0.276572	0.21227	0.223132	0.103462	0.381729	0.609147	0.379141	0.424392	0.438402	0.351917	0.523236	0.328726	0.396537	0.321953
MYO10 - all CpGs	0.432961	0.103008	0.329953		0.272759	0.715236	0.505301	0.571597	0.459287	0.364558	0.313903	0.262536	0.539941	0.368256	0.369509	0.514999	0.509879	0.293696	0.0802683	0.0713061	0.0988524	0.0607804	0.0413304	0.144674	0.0908425	0.166116	0.170579	0.125649	0.0270289	0.11858	0.155037	0.0910759
NR2E1 - all CpGs	0.587136	0.539306	0.0478304		0.578119	0.541675	0.514361	0.636669	0.555392	0.602298	0.656386	0.570878	0.62567	0.628762	0.575765	0.62318	0.542993	0.56776	0.560618	0.620951	0.648939	0.648609	0.530922	0.375773	0.577973	0.44307	0.50217	0.475735	0.570352	0.539094	0.518256	0.537817
PAX6 - all CpGs	0.653741	0.596124	0.0576171		0.589621	0.653367	0.73292	0.668876	0.704655	0.665398	0.718463	0.654218	0.651732	0.591068	0.483531	0.742268	0.718888	0.577367	0.551576	0.714935	0.717934	0.73373	0.645071	0.433481	0.569659	0.466405	0.569079	0.483421	0.576728	0.603192	0.686728	0.593796
SORL1 - all CpGs	0.202405	0.649948	-0.447542		0.264234	0.172514	0.225664	0.198114	0.115412	0.230989	0.212938	0.250128	0.163117	0.218168	0.289612	0.140857	0.111981	0.239947	0.694334	0.744766	0.742126	0.793943	0.606029	0.613563	0.654582	0.620388	0.537331	0.623989	0.548634	0.632114	0.633417	0.654053
SPTBN1 - all CpGs	0.274987	0.729693	-0.454706		0.351018	0.169488	0.289905	0.244217	0.309698	0.206954	0.346516	0.246575	0.178725	0.374684	0.556158	0.16751	0.153958	0.254408	0.769179	0.779374	0.798237	0.792527	0.755733	0.597373	0.731947	0.630549	0.637048	0.750981	0.773305	0.758015	0.727106	0.714327
SYNPO - all CpGs	0.0960624	0.605733	-0.509671		0.20207	0.0489761	0.0801446	0.039936	0.0767237	0.126398	0.102048	0.143535	0.0796804	0.0880273	0.0836863	0.0770208	0.0638383	0.132788	0.587291	0.705718	0.670725	0.632425	0.706762	0.499975	0.503069	0.554879	0.509397	0.644895	0.669303	0.598773	0.578432	0.618618
TLR4 - all CpGs	0.445101	0.121184	0.323917		0.244723	0.84051	0.573315	0.542851	0.59851	0.295726	0.317036	0.284133	0.573354	0.119298	0.302502	0.600578	0.642621	0.296252	0.152523	0.146443	0.128743	0.0888493	0.162348	0.0603658	0.120404	0.0880029	0.175361	0.0565052	0.105374	0.177611	0.130485	0.103554
TRANK1 - all CpGs	0.876912	0.634762	0.24215		0.852563	0.928294	0.874265	0.950577	0.929033	0.825397	0.878938	0.822491	0.897736	0.747277	0.881263	0.89024	0.917202	0.881489	0.650757	0.747371	0.746956	0.806053	0.674798	0.405652	0.647705	0.542211	0.550764	0.522381	0.644131	0.644476	0.664896	0.63851
TREM2 - all CpGs	0.763153	0.359515	0.403637		0.653959	0.85713	0.83714	0.841148	0.742971	0.731646	0.756942	0.654201	0.803032	0.74071	0.769771	0.803284	0.793319	0.698886	0.370269	0.323083	0.37471	0.372055	0.307816	0.363413	0.386147	0.34754	0.373502	0.355913	0.313594	0.357858	0.411975	0.375341
TRIM2 - all CpGs	0.763153	0.359515	0.403637		0.653959	0.85713	0.83714	0.841148	0.742971	0.731646	0.756942	0.654201	0.803032	0.74071	0.769771	0.803284	0.793319	0.698886	0.370269	0.323083	0.37471	0.372055	0.307816	0.363413	0.386147	0.34754	0.373502	0.355913	0.313594	0.357858	0.411975	0.375341
ZBTB38 - all CpGs	0.536366	0.0755674	0.460798		0.404065	0.675376	0.525665	0.689802	0.51247	0.479592	0.561785	0.404162	0.547992	0.364138	0.635645	0.591733	0.605105	0.51159	0.0569301	0.0212691	0.0594718	0.0642007	0.00760267	0.0671617	0.0325645	0.0244337	0.39892	0.0968659	0.0320817	0.103956	0.055181	0.0373055
	450k markers	Avg. correlation (450k & NGS)
Total	35	0.912
Amplicon CpG ID	IlluminaID (450k)	Correlation (450k & NGS)			Dnr13_F_77_CTRL_Neu	Dnr14_F_77_CTRL_Neu	Dnr15_F_83_CTRL_Neu	Dnr16_F_88_CTRL_Neu	Dnr17_M_19_CTRL_Neu	Dnr01_F_78_AD_Neu	Dnr02_M_76_AD_Neu	Dnr03_F_75_AD_Neu	Dnr04_F_85_AD_Neu	Dnr05_M_94_AD_Neu	Dnr10_F_88_AD_Neu	Dnr11_F_81_AD_Neu	Dnr12_F_77_AD_Neu	Dnr06_M_18_CTRL_Neu	Dnr13_F_77_CTRL_Glia	Dnr14_F_77_CTRL_Glia	Dnr15_F_83_CTRL_Glia	Dnr16_F_88_CTRL_Glia	Dnr17_M_19_CTRL_Glia	Dnr01_F_78_AD_Glia	Dnr02_M_76_AD_Glia	Dnr03_F_75_AD_Glia	Dnr04_F_85_AD_Glia	Dnr05_M_94_AD_Glia	Dnr10_F_88_AD_Glia	Dnr11_F_81_AD_Glia	Dnr12_F_77_AD_Glia	Dnr06_M_18_CTRL_Glia
APOBEC3C_TSS200_1					0.319557	0.365428	0.435629	0.435218	0.330192	0.356104	0.355735	0.320099	0.372466	0.459273	0.454611	0.362897	0.356385	0.395636	0.130372	0.109917	0.112838	0.0976635	0.0787257	0.116883	0.168218	0.134823	0.134438	0.0899171	0.152842	0.102092	0.160326	0.128863
APOBEC3C_TSS200_2					0.615918	0.861096	0.809167	0.858493	0.783274	0.731537	0.771274	0.683266	0.840552	0.741587	0.863279	0.759814	0.817099	0.758792	0.287	0.399074	0.272387	0.330245	0.286558	0.334336	0.298884	0.271536	0.331551	0.208431	0.347569	0.249711	0.288136	0.369096
APOBEC3C_TSS200_3					0.59303	0.823733	0.752844	0.817368	0.739467	0.697125	0.682316	0.639277	0.796344	0.686806	0.771408	0.702554	0.700257	0.686144	0.234525	0.301951	0.226019	0.272499	0.216626	0.220162	0.240218	0.227561	0.258271	0.189737	0.242764	0.233566	0.25	0.282709
APOBEC3C_TSS200_4	cg10316474	0.96			0.553485	0.62167	0.718902	0.680076	0.614608	0.626644	0.672333	0.53202	0.546804	0.654487	0.75958	0.631182	0.600818	0.654871	0.248548	0.354288	0.302578	0.329325	0.254081	0.237547	0.286719	0.2431	0.308171	0.178665	0.310967	0.250127	0.244351	0.222934
APOBEC3C_TSS200_5					0.164749	0.160796	0.172624	0.185915	0.105977	0.176584	0.198178	0.153162	0.130238	0.222655	0.28026	0.125981	0.138699	0.165972	0.052848	0.0621731	0.0258676	0.0219231	0.0120569	0.0156039	0.0532224	0.034077	0.0540831	0.0358794	0.0339778	0.0153918	0.0318296	0.0533063
APOBEC3C_TSS200_6	cg06523744	0.95			0.326556	0.321826	0.39875	0.38104	0.317911	0.331137	0.356611	0.272827	0.331759	0.37403	0.472059	0.29539	0.304695	0.350982	0.104605	0.0838078	0.0492229	0.0696043	0.0461538	0.0790037	0.0953272	0.0963582	0.105002	0.0531228	0.0936854	0.0637576	0.0944905	0.02772
CALM3_3UTR_1					0.13634	0.0416322	0.0813898	0.0567402	0.0628693	0.131094	0.0846478	0.149453	0.0697678	0.129428	0.169237	0.096608	0.0518596	0.111329	0.57008	0.743799	0.743667	0.603639	0.686218	0.759911	0.610195	0.782779	0.533035	0.713244	0.77693	0.713611	0.654487	0.726859
CALM3_3UTR_2					0.155326	0.0360622	0.0823816	0.0635495	0.0677809	0.121964	0.0900605	0.136067	0.0628145	0.14076	0.169442	0.090232	0.0641913	0.108968	0.618775	0.81575	0.757009	0.739227	0.784947	0.755318	0.612923	0.792596	0.528479	0.771638	0.81492	0.769074	0.680629	0.709224
CALM3_3UTR_3					0.11341	0.0300643	0.0597959	0.0448177	0.0540285	0.111362	0.0732606	0.129854	0.0597488	0.128363	0.11	0.0767359	0.0463215	0.0937769	0.485993	0.618771	0.650602	0.606395	0.655207	0.676412	0.522278	0.64452	0.485131	0.579938	0.670065	0.585599	0.568985	0.595665
CALM3_3UTR_4					0.0833879	0.0159785	0.0309153	0.024877	0.0275059	0.0699559	0.0353003	0.0759093	0.0434239	0.066097	0.0579651	0.0467183	0.0219285	0.0749018	0.362299	0.409882	0.38006	0.428335	0.505872	0.469197	0.363141	0.48626	0.32266	0.425132	0.549108	0.427204	0.374178	0.389212
CALM3_3UTR_5					0.0690919	0.00851157	0.018992	0.0253482	0.0147357	0.0670156	0.0310241	0.0830789	0.0271126	0.0553521	0.0566668	0.04298	0.0165758	0.0384427	0.292887	0.379777	0.348081	0.2854	0.399021	0.440045	0.30183	0.486655	0.2952	0.395399	0.510464	0.345836	0.347554	0.394726
CALM3_3UTR_6					0.115984	0.0327597	0.0719845	0.052993	0.0452311	0.101498	0.0752009	0.143158	0.0628539	0.126382	0.147794	0.0744772	0.0343091	0.084111	0.549946	0.651443	0.581668	0.600882	0.635295	0.67834	0.548874	0.722222	0.489708	0.632569	0.704166	0.596816	0.582447	0.597677
CALM3_3UTR_7					0.101626	0.0191189	0.0411093	0.0382722	0.0374025	0.103367	0.0482659	0.110596	0.0503782	0.115198	0.106428	0.0597421	0.0265366	0.0828926	0.470561	0.591187	0.549477	0.5215	0.593537	0.650934	0.466707	0.641154	0.41553	0.548219	0.667705	0.567033	0.559624	0.50768
CALM3_3UTR_8					0.0544191	0.00790189	0.015336	0.0219617	0.0167323	0.0501029	0.020454	0.0451286	0.0195588	0.0623487	0.0450753	0.0248492	0.0100862	0.0333785	0.252561	0.193587	0.231405	0.162894	0.201962	0.354167	0.241201	0.284939	0.273978	0.319329	0.351841	0.303758	0.300972	0.261189
CALM3_3UTR_9					0.214013	0.0997908	0.184804	0.150304	0.163023	0.231111	0.15465	0.226679	0.149557	0.205161	0.305591	0.134944	0.103751	0.232063	0.745242	0.859216	0.81634	0.817223	0.888999	0.904577	0.783032	0.858503	0.67668	0.800844	0.854784	0.835824	0.806327	0.84231
CALM3_3UTR_10					0.242857	0.119344	0.207216	0.178525	0.171092	0.257618	0.201975	0.256164	0.168031	0.272394	0.365497	0.169154	0.158757	0.261287	0.786534	0.872746	0.865819	0.834349	0.927309	0.8772	0.777761	0.881954	0.684216	0.887606	0.855843	0.848693	0.802927	0.889735
CALM3_3UTR_11					0.111228	0.0326811	0.0570037	0.0554522	0.0522177	0.114764	0.0712307	0.140821	0.0522345	0.114776	0.127189	0.0612802	0.0410758	0.0835493	0.521524	0.673014	0.625674	0.599336	0.644119	0.695268	0.585628	0.667976	0.495418	0.62657	0.687518	0.631324	0.575995	0.583541
CALM3_3UTR_12					0.117105	0.0287218	0.084038	0.0450661	0.0473749	0.110194	0.0638736	0.141166	0.0671057	0.128828	0.154783	0.0671373	0.054838	0.104183	0.51041	0.62635	0.642431	0.547565	0.594759	0.695779	0.493614	0.670531	0.458829	0.612904	0.710003	0.637161	0.528183	0.575004
CALM3_3UTR_13					0.20986	0.0706534	0.120389	0.130014	0.123619	0.197865	0.135422	0.227268	0.096503	0.217448	0.252126	0.138229	0.0949062	0.206071	0.792575	0.870063	0.871857	0.857786	0.871099	0.854988	0.844256	0.86363	0.629635	0.835997	0.857061	0.863681	0.830169	0.835578
CALM3_3UTR_14					0.138324	0.0390223	0.0494383	0.0633729	0.0645822	0.113283	0.0710427	0.129796	0.0569583	0.150755	0.151361	0.0811407	0.0311761	0.0882724	0.500159	0.588209	0.614604	0.580554	0.596986	0.638228	0.524811	0.68095	0.485921	0.596775	0.692683	0.597327	0.572172	0.594431
CALM3_3UTR_15					0.299226	0.208342	0.251872	0.212528	0.235117	0.267895	0.238083	0.320633	0.222223	0.305766	0.380912	0.224055	0.193069	0.294524	0.861727	0.878651	0.88427	0.864654	0.868133	0.890794	0.864757	0.869714	0.73954	0.876728	0.880687	0.896458	0.864616	0.86729
FOXP1_5UTR_1					0.551661	0.22092	0.313956	0.34396	0.221273	0.391516	0.480074	0.460549	0.289738	0.405417	0.487891	0.430164	0.360002	0.435023	0.938439	0.955646	0.932773	0.931612	0.913543	0.863679	0.975987	0.909344	0.805291	0.954242	0.903346	0.895403	0.948669	0.960967
FOXP1_5UTR_2					0.583699	0.250736	0.358493	0.382233	0.238514	0.419445	0.473307	0.463066	0.305788	0.39866	0.459056	0.438444	0.355299	0.462787	0.906522	0.929233	0.906667	0.957551	0.962191	0.907484	0.911842	0.908268	0.773712	0.948432	0.960507	0.93022	0.924453	0.948527
FOXP1_5UTR_3					0.569682	0.228964	0.356107	0.328459	0.23838	0.408744	0.471246	0.47896	0.317884	0.416961	0.453812	0.419275	0.380647	0.442331	0.928786	0.908447	0.903188	0.932168	0.885899	0.909924	0.87463	0.865537	0.805291	0.910616	0.864382	0.921712	0.881782	0.926799
FOXP1_5UTR_4					0.566121	0.233563	0.377553	0.386643	0.264376	0.423612	0.484824	0.487855	0.322317	0.432444	0.47399	0.47174	0.397934	0.489721	0.911827	0.943021	0.926957	0.951883	0.945975	0.851279	0.892212	0.895737	0.810554	0.947487	0.931548	0.953488	0.943335	0.965603
FOXP1_5UTR_5					0.440831	0.188662	0.277618	0.262142	0.118505	0.30465	0.409382	0.292605	0.222225	0.323141	0.335641	0.296995	0.288661	0.275788	0.809739	0.714792	0.76854	0.800697	0.751381	0.710634	0.727153	0.70955	0.731607	0.826429	0.656739	0.781169	0.803045	0.798265
FOXP1_5UTR_6					0.50058	0.196465	0.256188	0.278592	0.195915	0.266574	0.379117	0.36027	0.206326	0.33107	0.327148	0.354068	0.250651	0.316195	0.792282	0.794431	0.854106	0.849268	0.686843	0.771935	0.826073	0.718706	0.671986	0.794152	0.655738	0.877508	0.88734	0.771571
FRMD4A_TSS200_1					0.0686244	0.0261486	0.0242736	0.0269177	0.0372289	0.056514	0.0513413	0.0217356	0.0286356	0.0487423	0.0283873	0.0395462	0.0175964	0.077988	0.230771	0.245693	0.239442	0.255662	0.216971	0.295366	0.323849	0.291259	0.19805	0.375407	0.2625	0.234315	0.281408	0.280812
FRMD4A_TSS200_2					0.177946	0.0432115	0.0564876	0.0458016	0.05928	0.0965936	0.0995185	0.116957	0.0676287	0.0861515	0.065461	0.0767041	0.0826141	0.145854	0.621054	0.705255	0.651349	0.646199	0.633617	0.590938	0.629845	0.684751	0.587385	0.686087	0.618627	0.657739	0.602785	0.612337
FRMD4A_TSS200_3					0.0870978	0.0313803	0.0373033	0.0221046	0.0282068	0.0771701	0.0638677	0.0601626	0.0419902	0.0587276	0.0343792	0.05228	0.0433404	0.0584213	0.276746	0.352266	0.29518	0.343842	0.311517	0.354733	0.34327	0.330846	0.292984	0.410051	0.345512	0.306387	0.358698	0.334172
FRMD4A_TSS200_4					0.0310377	0.0178136	0.0153532	0.0149115	0.00513643	0.0475908	0.0285512	0.0283631	0.00881057	0.0201033	0.012007	0.0346783	0.00737363	0.0360063	0.11963	0.149571	0.133383	0.152444	0.134222	0.230662	0.190959	0.153966	0.167076	0.222045	0.111921	0.162243	0.175727	0.145004
FRMD4A_TSS200_5					0.0461705	0.0283204	0.0324233	0.0183088	0.0206202	0.0571835	0.0441568	0.0690102	0.0176224	0.0419491	0.0252787	0.0463179	0.00474937	0.0619159	0.183509	0.250562	0.212734	0.179301	0.22034	0.325082	0.287184	0.252833	0.232451	0.32472	0.223438	0.243324	0.248851	0.244806
FRMD4A_TSS200_6					0.0564989	0.0280831	0.0269718	0.0144388	0.008976	0.0496917	0.0415262	0.0507211	0.0264039	0.0603043	0.0184472	0.0353275	0.0103654	0.076324	0.175583	0.266258	0.240349	0.202338	0.216021	0.311468	0.27728	0.262137	0.256664	0.27097	0.238418	0.27936	0.265341	0.233542
FRMD4A_TSS200_7					0.0638889	0.0273705	0.0385272	0.0291926	0.0192571	0.0811101	0.0721632	0.0800649	0.0341422	0.0519291	0.0295758	0.049	0.0226873	0.0981118	0.313955	0.452444	0.356439	0.401604	0.381532	0.386986	0.361834	0.365498	0.326882	0.396777	0.395422	0.342424	0.366533	0.399099
FRMD4A_TSS200_8					0.0441426	0.0217233	0.0303859	0.0226638	0.0179734	0.0499941	0.045697	0.0362307	0.0132025	0.0402713	0.0184472	0.0388463	0.00369136	0.0703293	0.17928	0.279403	0.259101	0.239386	0.223032	0.316822	0.253039	0.274724	0.220345	0.314519	0.275755	0.243324	0.307401	0.292335
FRMD4A_TSS200_9					0.0953704	0.0248963	0.0372142	0.0375602	0.033335	0.0799431	0.0827121	0.0963504	0.0352435	0.0587276	0.0458639	0.0553334	0.0221675	0.0971195	0.334885	0.379853	0.403007	0.373907	0.432891	0.469956	0.409609	0.416137	0.309933	0.472583	0.458659	0.396478	0.399081	0.407862
FRMD4A_TSS200_10					0.0487279	0.0234547	0.02324	0.0238871	0.0179504	0.0581327	0.0682503	0.053007	0.0220519	0.0352377	0.0338332	0.0388593	0.0204118	0.0575049	0.14535	0.198569	0.236671	0.202624	0.233375	0.31729	0.263936	0.299643	0.203889	0.296777	0.328475	0.243324	0.278442	0.27967
FRMD4A_TSS200_11					0.0506486	0.0247489	0.030065	0.0261357	0.0179734	0.0515991	0.0494398	0.0621854	0.0275646	0.0522794	0.0210212	0.0343907	0.0133662	0.072362	0.132868	0.199795	0.237156	0.149745	0.234868	0.305473	0.230021	0.254195	0.214118	0.27097	0.320333	0.200082	0.255637	0.273684
FRMD4A_TSS200_12					0.0517775	0.0161409	0.0294119	0.0289	0.0231082	0.0583413	0.0365767	0.0541944	0.0198907	0.0302042	0.0347791	0.0434492	0.00422241	0.0495707	0.162195	0.190037	0.174535	0.163743	0.189092	0.282083	0.248641	0.239745	0.181604	0.250406	0.252862	0.192743	0.230619	0.2547
MBP_TSS200_1	cg23975646	0.95			0.656872	0.939412	0.896516	0.903755	0.909014	0.84361	0.784631	0.740058	0.809682	0.794625	0.922222	0.810506	0.809288	0.775409	0.352349	0.262136	0.250754	0.115844	0.459928	0.665249	0.473164	0.467632	0.507624	0.438836	0.619255	0.371909	0.473961	0.376049
MBP_TSS200_2	cg21107579	0.97			0.64281	0.904444	0.883964	0.902277	0.882052	0.863816	0.773904	0.736272	0.812917	0.776459	0.916443	0.806344	0.794035	0.781066	0.299054	0.242928	0.254575	0.115736	0.429225	0.654899	0.419925	0.454937	0.474888	0.373542	0.598131	0.353194	0.408949	0.355868
MBP_TSS200_3	cg13442966	0.95			0.653917	0.931521	0.885156	0.930186	0.905291	0.870116	0.791775	0.761481	0.801862	0.794182	0.904693	0.81962	0.856507	0.764661	0.336525	0.251084	0.271412	0.111996	0.448813	0.63949	0.473213	0.462047	0.493111	0.408383	0.608911	0.377246	0.449363	0.34656
MBP_TSS200_4					0.616501	0.852568	0.826688	0.85547	0.845107	0.814432	0.710977	0.703141	0.756991	0.705377	0.853905	0.734017	0.829108	0.71646	0.250883	0.190512	0.209235	0.0944795	0.353425	0.580168	0.337569	0.413785	0.437692	0.326194	0.487471	0.309572	0.368369	0.321972
MBP_TSS200_5	cg23327011	0.97			0.64634	0.917825	0.886743	0.887405	0.859336	0.861366	0.77716	0.715782	0.787758	0.748653	0.893012	0.809208	0.807575	0.786126	0.269231	0.221807	0.228658	0.114708	0.373858	0.63757	0.408338	0.447891	0.456491	0.349223	0.516063	0.341596	0.393972	0.321408
MBP_TSS200_6	cg15224291	0.97			0.621943	0.883763	0.825306	0.859332	0.866611	0.853054	0.776707	0.703733	0.795756	0.736786	0.845743	0.764715	0.792414	0.732013	0.278767	0.221823	0.216904	0.0969769	0.376719	0.61272	0.35014	0.382715	0.42988	0.340468	0.49083	0.332164	0.368571	0.303976
MBP_TSS200_7	cg14298244	0.96			0.598866	0.840387	0.805577	0.829804	0.815163	0.752262	0.718771	0.668354	0.742858	0.690734	0.859761	0.712758	0.76285	0.684042	0.259231	0.201676	0.210553	0.100855	0.342467	0.572442	0.317933	0.378927	0.406395	0.31743	0.495344	0.31639	0.369846	0.312283
MBP_TSS200_8					0.644238	0.920484	0.866214	0.907211	0.873829	0.858637	0.792974	0.742777	0.778591	0.76857	0.892651	0.800634	0.822966	0.760842	0.291714	0.229675	0.21994	0.109268	0.410469	0.636504	0.423645	0.454895	0.434253	0.356795	0.519113	0.358454	0.397801	0.335269
MBP_TSS200_9					0.62864	0.841466	0.801939	0.857285	0.855671	0.822056	0.7638	0.699639	0.759012	0.754349	0.851584	0.763126	0.737165	0.736174	0.247785	0.201532	0.227692	0.100342	0.343093	0.578622	0.329934	0.415598	0.394174	0.323559	0.478515	0.303322	0.396623	0.320395
MBP_TSS200_10	cg06548292	0.97			0.58828	0.772507	0.734927	0.752289	0.747664	0.756225	0.668819	0.648594	0.660027	0.675648	0.783934	0.701643	0.732748	0.63836	0.228636	0.169258	0.176819	0.0841869	0.320876	0.522515	0.325414	0.388361	0.392696	0.316813	0.44341	0.281553	0.352512	0.258471
MBP_TSS200_11	cg15495463	0.96			0.648126	0.901818	0.854536	0.841123	0.855926	0.828587	0.794779	0.722348	0.785525	0.751889	0.900702	0.764981	0.810307	0.769024	0.257901	0.183153	0.206762	0.0954289	0.360807	0.583294	0.354808	0.393816	0.436644	0.333659	0.50728	0.309235	0.381429	0.296576
MBP_TSS200_12					0.652834	0.931763	0.847135	0.882158	0.870308	0.829138	0.793741	0.758861	0.808511	0.743812	0.887423	0.790656	0.814268	0.747539	0.258974	0.191709	0.207136	0.102799	0.366881	0.604519	0.370732	0.437769	0.411588	0.350195	0.517523	0.313617	0.39934	0.325025
MBP_TSS200_13	cg13141061	0.96			0.660118	0.909622	0.866892	0.891069	0.906463	0.859287	0.80571	0.754356	0.818182	0.754312	0.901626	0.774057	0.841381	0.801279	0.264387	0.192216	0.220277	0.102389	0.375913	0.630919	0.344021	0.418726	0.423783	0.339826	0.520221	0.305188	0.394244	0.31154
MYO10_Body_1					0.220757	0.73728	0.498161	0.539575	0.477458	0.35543	0.2716	0.23219	0.502292	0.380256	0.379422	0.467992	0.509484	0.261734	0.106376	0.0891585	0.10586	0.0592032	0.0614573	0.244079	0.101841	0.208329	0.176242	0.135383	0.041856	0.130593	0.169697	0.100402
MYO10_Body_2	cg12608692	0.88			0.252369	0.695138	0.460786	0.54847	0.413548	0.341854	0.295643	0.254401	0.542685	0.329836	0.293805	0.497791	0.473062	0.280296	0.0762216	0.0718552	0.0914329	0.0656895	0.0325763	0.131141	0.0825497	0.161265	0.165343	0.133112	0.0207524	0.129086	0.150202	0.0873067
MYO10_Body_3	cg14689338	0.9			0.283912	0.657584	0.504296	0.553102	0.413548	0.342445	0.307374	0.253447	0.528247	0.336824	0.316295	0.497421	0.490197	0.310074	0.0670103	0.0703005	0.096061	0.065651	0.0348755	0.133063	0.0934238	0.166257	0.180202	0.133944	0.0207322	0.112992	0.166247	0.0997426
MYO10_Body_4					0.289527	0.715641	0.514707	0.578365	0.443623	0.36239	0.306998	0.263204	0.534459	0.340341	0.317648	0.530583	0.541776	0.284028	0.0764737	0.0649576	0.106094	0.0662372	0.0401825	0.131834	0.0891761	0.156184	0.172623	0.133722	0.0197989	0.113245	0.15994	0.0942181
MYO10_Body_5					0.302926	0.739906	0.526317	0.592846	0.484977	0.390338	0.362712	0.28626	0.564888	0.407177	0.494106	0.546058	0.522535	0.307959	0.0832042	0.0722544	0.102807	0.0622069	0.0447994	0.117063	0.0976884	0.157877	0.15644	0.123129	0.0298605	0.120504	0.14617	0.088321
MYO10_Body_6					0.287066	0.745864	0.527541	0.617222	0.522571	0.394893	0.339091	0.285714	0.567075	0.415099	0.415779	0.550148	0.522223	0.318087	0.0723244	0.0593106	0.0908585	0.0456945	0.0340915	0.110862	0.0803758	0.146783	0.172623	0.0946065	0.0291735	0.105056	0.137966	0.0764649
NR2E1_Body_1					0.375126	0.255503	0.257916	0.388745	0.289347	0.453866	0.463798	0.404847	0.37949	0.581179	0.468686	0.395776	0.363932	0.32996	0.516237	0.528113	0.594595	0.605227	0.443007	0.313173	0.44505	0.361834	0.317668	0.420047	0.517219	0.483753	0.46414	0.46416
NR2E1_Body_2					0.425575	0.256325	0.275922	0.472795	0.334184	0.468507	0.513495	0.387541	0.454704	0.538972	0.408935	0.476438	0.379335	0.432569	0.574682	0.608756	0.684348	0.685053	0.564946	0.334205	0.588085	0.398758	0.46401	0.47009	0.545149	0.538875	0.526642	0.52036
NR2E1_Body_3	cg02596153	0.92			0.773131	0.765438	0.717266	0.882539	0.764563	0.810873	0.854745	0.776679	0.782537	0.754913	0.764869	0.836742	0.780987	0.73791	0.643671	0.729066	0.755222	0.77875	0.633127	0.447965	0.645833	0.518196	0.659131	0.54915	0.670493	0.623336	0.621836	0.636221
NR2E1_Body_4					0.758972	0.763006	0.693287	0.87094	0.7775	0.784897	0.862306	0.754893	0.830746	0.798056	0.73338	0.852573	0.713453	0.766159	0.651327	0.726108	0.748609	0.808544	0.65247	0.442724	0.667311	0.531299	0.65061	0.558194	0.627199	0.614815	0.627337	0.614084
NR2E1_Body_5					0.703379	0.67994	0.607688	0.818869	0.736154	0.776749	0.825883	0.664884	0.785202	0.755256	0.73077	0.778059	0.679116	0.698379	0.645343	0.735316	0.762393	0.795183	0.591707	0.417819	0.662034	0.496084	0.658537	0.524892	0.634147	0.611078	0.636875	0.599248
NR2E1_Body_6					0.489211	0.43708	0.343552	0.533237	0.461935	0.489244	0.570647	0.510223	0.506852	0.498382	0.471725	0.485764	0.443837	0.470149	0.5345	0.563996	0.568858	0.613705	0.506504	0.323091	0.541627	0.402553	0.439024	0.480691	0.492558	0.469886	0.447646	0.427898
NR2E1_Body_7					0.610208	0.548775	0.502036	0.695527	0.620872	0.657498	0.774537	0.656429	0.664951	0.713366	0.606921	0.704878	0.618944	0.590894	0.572342	0.641693	0.722386	0.753668	0.594166	0.398067	0.579524	0.457749	0.53718	0.520347	0.60339	0.586808	0.576118	0.554854
NR2E1_Body_8					0.511852	0.481958	0.458433	0.286007	0.496131	0.568931	0.59887	0.519177	0.619896	0.637595	0.318697	0.569489	0.280329	0.482398	0.525235	0.616097	0.647258	0.366324	0.496655	0.379352	0.600666	0.404194	0.47561	0.412031	0.255895	0.511519	0.292264	0.520944
NR2E1_Body_9					0.371575	0.352998	0.304272	0.402733	0.370186	0.413952	0.479737	0.439121	0.459652	0.508316	0.387457	0.45946	0.260615	0.431601	0.468324	0.539566	0.516375	0.55655	0.463587	0.345337	0.46224	0.413771	0.462164	0.448582	0.504493	0.490083	0.436439	0.509562
NR2E1_Body_10					0.326328	0.268886	0.222292	0.31213	0.26967	0.285663	0.345524	0.33966	0.367622	0.409432	0.338932	0.369806	0.281877	0.27145	0.368789	0.47777	0.423119	0.434297	0.360012	0.262572	0.455092	0.31453	0.290116	0.376196	0.484258	0.406991	0.371623	0.439863
NR2E1_Body_11					0.132829	0.105212	0.111712	0.156131	0.120111	0.161128	0.186813	0.150491	0.184537	0.2256	0.210788	0.146342	0.111403	0.143255	0.243877	0.256969	0.222449	0.249247	0.190983	0.126731	0.267042	0.13286	0.122546	0.202648	0.249473	0.18962	0.213363	0.233374
NR2E1_Body_12					0.346686	0.336	0.248731	0.407702	0.300553	0.30647	0.34542	0.287844	0.363461	0.394064	0.330548	0.35002	0.299152	0.289963	0.348933	0.360668	0.446376	0.467394	0.299282	0.186738	0.346266	0.276792	0.290116	0.274237	0.356928	0.338184	0.309899	0.342244
NR2E1_Body_13					0.66107	0.613436	0.64833	0.736449	0.586013	0.653991	0.727696	0.622906	0.682789	0.62095	0.649341	0.6622	0.624323	0.64167	0.565383	0.640385	0.666545	0.675369	0.511463	0.389015	0.620977	0.426606	0.487146	0.45256	0.637182	0.555484	0.544926	0.549494
NR2E1_Body_14					0.700825	0.656763	0.68306	0.821504	0.657761	0.733612	0.794853	0.66275	0.750459	0.718655	0.733039	0.774134	0.629139	0.728092	0.594536	0.664954	0.747923	0.716694	0.524317	0.378261	0.631741	0.472287	0.595254	0.502278	0.624209	0.566265	0.533546	0.61024
NR2E1_Body_15					0.711766	0.642577	0.622807	0.811633	0.660722	0.714009	0.76692	0.700974	0.765917	0.695501	0.70579	0.743402	0.721129	0.664715	0.602282	0.717071	0.70397	0.709734	0.563922	0.447455	0.677782	0.462943	0.579589	0.513929	0.684171	0.624381	0.58851	0.593861
NR2E1_Body_16					0.812322	0.840313	0.818243	0.918928	0.832868	0.796407	0.854581	0.770755	0.84024	0.788333	0.782743	0.838111	0.84133	0.809927	0.720662	0.784574	0.798063	0.779053	0.699632	0.533179	0.753575	0.639356	0.677188	0.636834	0.765814	0.695063	0.703992	0.674899
NR2E1_Body_17					0.686021	0.678798	0.68528	0.795229	0.677878	0.724486	0.769029	0.666558	0.724077	0.71931	0.714936	0.73923	0.7128	0.728614	0.63596	0.655019	0.687012	0.710238	0.584849	0.462433	0.627979	0.522051	0.57561	0.533498	0.674299	0.598206	0.620786	0.591976
NR2E1_Body_18					0.795418	0.762437	0.779294	0.895728	0.789196	0.794739	0.878481	0.78133	0.842963	0.775873	0.759246	0.835832	0.763371	0.758781	0.703097	0.758135	0.823347	0.809093	0.692591	0.479109	0.701422	0.595058	0.60061	0.575693	0.744335	0.688362	0.683326	0.654388
NR2E1_Body_19					0.791959	0.846386	0.792734	0.889892	0.806795	0.84864	0.858003	0.749613	0.881629	0.81272	0.822731	0.822159	0.8118	0.810952	0.736567	0.793815	0.810992	0.809456	0.714297	0.472465	0.707245	0.591412	0.659131	0.587058	0.765484	0.650073	0.647592	0.68086
PAX6_TSS1500_1					0.524515	0.604485	0.733667	0.614501	0.693208	0.652844	0.71831	0.598952	0.633851	0.556722	0.405335	0.764456	0.697999	0.583082	0.514606	0.680834	0.696778	0.659661	0.6142	0.408094	0.541579	0.423111	0.513604	0.435899	0.557834	0.633624	0.692963	0.570407
PAX6_TSS1500_2					0.553706	0.618892	0.739359	0.659417	0.692161	0.634064	0.695724	0.667913	0.595107	0.552451	0.458683	0.749429	0.652115	0.567833	0.522742	0.695159	0.71294	0.694333	0.656789	0.380342	0.529913	0.460349	0.503077	0.460968	0.546469	0.564817	0.632929	0.573653
PAX6_TSS1500_3					0.582846	0.683764	0.794414	0.688783	0.717353	0.67117	0.775177	0.683319	0.731926	0.626319	0.580602	0.750784	0.74728	0.675089	0.555958	0.74434	0.713017	0.755803	0.67344	0.4237	0.552955	0.459089	0.564824	0.468481	0.577353	0.598599	0.677703	0.602349
PAX6_TSS1500_4					0.603861	0.671854	0.771451	0.656665	0.69368	0.688139	0.698614	0.639267	0.687221	0.623217	0.539562	0.738088	0.765334	0.580962	0.575966	0.717506	0.706276	0.744638	0.629516	0.390013	0.571259	0.435915	0.546593	0.478208	0.6144	0.592113	0.684891	0.551582
PAX6_TSS1500_5					0.509888	0.581495	0.683984	0.5822	0.630141	0.643887	0.663113	0.585371	0.613335	0.547538	0.388132	0.701744	0.730386	0.490516	0.499894	0.680509	0.663526	0.699493	0.597811	0.329224	0.503304	0.396958	0.515161	0.399016	0.489396	0.551752	0.643171	0.558682
PAX6_TSS1500_6	cg06312283	0.6			0.565336	0.581753	0.682265	0.59118	0.66862	0.643792	0.676485	0.610612	0.592676	0.523563	0.404377	0.700086	0.653812	0.56876	0.500636	0.690214	0.679934	0.73488	0.61371	0.406389	0.577438	0.437131	0.533546	0.450551	0.539516	0.583019	0.6901	0.566006
PAX6_TSS1500_7					0.649488	0.659817	0.751196	0.664678	0.712625	0.666194	0.786269	0.702537	0.678137	0.598595	0.537653	0.75	0.757007	0.586217	0.55806	0.703336	0.727047	0.728186	0.641863	0.421743	0.616816	0.49081	0.613991	0.479168	0.586152	0.6041	0.691684	0.570236
PAX6_TSS1500_8					0.591196	0.642229	0.718332	0.648869	0.739303	0.689954	0.737139	0.691434	0.63315	0.606646	0.496933	0.737141	0.743815	0.561524	0.595127	0.73544	0.708138	0.763528	0.640312	0.484151	0.597467	0.511827	0.610281	0.511601	0.569688	0.606788	0.705411	0.611933
PAX6_TSS1500_9					0.587334	0.680013	0.733667	0.715053	0.733467	0.666726	0.721543	0.679641	0.669258	0.60315	0.468914	0.772314	0.720207	0.54376	0.533701	0.719824	0.721931	0.739699	0.625968	0.416561	0.56728	0.448381	0.558921	0.510355	0.587394	0.610979	0.698364	0.604435
PAX6_TSS1500_10	cg07434271	0.68			0.587432	0.662096	0.766377	0.701291	0.68872	0.706247	0.758175	0.665353	0.69801	0.607777	0.499342	0.786629	0.68235	0.611295	0.536078	0.71213	0.752831	0.74648	0.635242	0.418128	0.558036	0.455641	0.546837	0.511573	0.642594	0.604933	0.669439	0.611151
PAX6_TSS1500_11					0.585778	0.63367	0.758161	0.622496	0.679615	0.661718	0.703477	0.6709	0.591815	0.556921	0.419073	0.700057	0.735208	0.554869	0.546263	0.70943	0.698785	0.725077	0.624423	0.433038	0.546116	0.448984	0.53013	0.486521	0.584826	0.59837	0.651469	0.582857
PAX6_TSS1500_12					0.570231	0.656414	0.772115	0.686989	0.708988	0.66359	0.731966	0.655543	0.721112	0.607709	0.497585	0.719203	0.863298	0.574613	0.569273	0.740924	0.780731	0.755803	0.663029	0.479449	0.56662	0.494836	0.539403	0.484626	0.614369	0.609493	0.697496	0.598902
PAX6_TSS1500_13					0.589542	0.660254	0.716301	0.680711	0.67379	0.6767	0.690841	0.692627	0.614192	0.642237	0.40929	0.759249	0.825529	0.621461	0.553458	0.708711	0.695051	0.719599	0.636225	0.455948	0.549882	0.449441	0.566676	0.493286	0.568793	0.597612	0.723158	0.623002
PAX6_TSS1500_14					0.551995	0.61066	0.702347	0.623735	0.671848	0.648868	0.707306	0.626611	0.63123	0.532289	0.451006	0.718058	0.658712	0.512668	0.535268	0.707029	0.703673	0.737689	0.632561	0.432792	0.576761	0.450689	0.539643	0.460977	0.561579	0.60004	0.679184	0.569828
PAX6_TSS1500_15					0.630985	0.717228	0.716301	0.737858	0.757342	0.607092	0.737338	0.651715	0.686254	0.598952	0.526962	0.771095	0.739219	0.64376	0.58826	0.71295	0.720808	0.733603	0.68331	0.416032	0.580531	0.484742	0.571006	0.478634	0.58395	0.605765	0.685967	0.630222
PAX6_TSS1500_16					0.581542	0.56887	0.607498	0.590584	0.542805	0.614827	0.650435	0.563497	0.563054	0.515793	0.368629	0.661075	0.62621	0.528135	0.522973	0.69311	0.706321	0.690764	0.598452	0.385672	0.496359	0.424907	0.527118	0.44608	0.539758	0.543863	0.623448	0.531869
PAX6_TSS1500_17					0.714749	0.761983	0.767463	0.755759	0.806644	0.724522	0.770099	0.684107	0.682523	0.595117	0.630425	0.782226	0.722672	0.620699	0.638118	0.759275	0.78473	0.785142	0.714288	0.529287	0.577068	0.500219	0.674708	0.515264	0.619199	0.599682	0.730308	0.665474
PAX6_TSS1500_18					0.561146	0.639831	0.710302	0.682107	0.706462	0.673986	0.682353	0.639351	0.599559	0.555169	0.490583	0.717533	0.651048	0.573678	0.541985	0.703185	0.709161	0.697886	0.600313	0.421964	0.583196	0.454187	0.601218	0.48596	0.565103	0.607193	0.659768	0.57235
PAX6_TSS1500_19					0.559441	0.665795	0.71165	0.644391	0.680316	0.62657	0.717274	0.643404	0.704117	0.631582	0.504812	0.75227	0.672748	0.55626	0.545648	0.739226	0.698649	0.738694	0.647518	0.444609	0.570153	0.480613	0.592154	0.495123	0.569547	0.595609	0.677703	0.581979
PAX6_TSS1500_20					0.591684	0.669166	0.725603	0.654372	0.746592	0.673571	0.691024	0.606034	0.615129	0.56918	0.445077	0.715583	0.686332	0.590635	0.561838	0.699753	0.711879	0.734204	0.713181	0.437078	0.548402	0.472855	0.554555	0.487181	0.588205	0.602266	0.6901	0.616615
PAX6_TSS1500_21					0.694748	0.715122	0.775723	0.804684	0.81748	0.732496	0.773656	0.734645	0.774338	0.755715	0.626095	0.804594	0.764904	0.60626	0.610101	0.759584	0.764755	0.78457	0.714731	0.547413	0.660094	0.588763	0.698804	0.559758	0.586842	0.65733	0.789047	0.668495
PAX6_TSS1500_22					0.584214	0.688679	0.786068	0.708954	0.741249	0.671798	0.719859	0.699956	0.622101	0.596862	0.488607	0.778283	0.719361	0.55001	0.528714	0.71609	0.737583	0.772318	0.634677	0.474952	0.661264	0.49147	0.617479	0.536021	0.59505	0.702267	0.71371	0.601479
SORL1_Body_1					0.263328	0.163335	0.23706	0.202452	0.121107	0.231705	0.2	0.228522	0.174013	0.206065	0.276112	0.147303	0.123396	0.243384	0.712611	0.757276	0.769715	0.811609	0.56552	0.605206	0.636734	0.575859	0.511465	0.654614	0.487481	0.60916	0.634673	0.632328
SORL1_Body_2					0.270005	0.156345	0.214804	0.180536	0.128676	0.199063	0.186204	0.231207	0.15533	0.191923	0.258031	0.123666	0.100527	0.207891	0.676717	0.75791	0.729567	0.816016	0.560348	0.605161	0.634688	0.558692	0.47511	0.620256	0.446834	0.595483	0.557479	0.61471
SORL1_Body_3					0.258684	0.15049	0.207557	0.171055	0.121107	0.208552	0.169289	0.22725	0.141886	0.201617	0.276398	0.119585	0.104976	0.240468	0.681666	0.746825	0.759046	0.813334	0.569207	0.539416	0.622662	0.582332	0.522915	0.605076	0.447441	0.587934	0.57787	0.649039
SORL1_Body_4					0.295863	0.196616	0.235629	0.227189	0.179931	0.269288	0.247454	0.269649	0.185942	0.242919	0.279731	0.153458	0.101161	0.273495	0.757126	0.819927	0.817484	0.878933	0.625219	0.69927	0.737527	0.697402	0.645053	0.758185	0.627443	0.717074	0.711926	0.718286
SORL1_Body_5					0.254727	0.167343	0.207967	0.202286	0.0622837	0.210329	0.219141	0.275785	0.138167	0.21573	0.274185	0.134342	0.103727	0.234555	0.718016	0.760373	0.769611	0.788774	0.656307	0.692495	0.619138	0.705587	0.580167	0.670889	0.646575	0.688734	0.669154	0.715271
SORL1_Body_6					0.312413	0.223124	0.26463	0.22744	0.121107	0.280764	0.269086	0.308206	0.200001	0.260085	0.335404	0.189093	0.152006	0.269773	0.763889	0.82039	0.818954	0.827291	0.747844	0.755177	0.809214	0.786853	0.633602	0.697467	0.69426	0.762022	0.756873	0.803053
SORL1_Body_7					0.218976	0.14682	0.18507	0.148958	0.121107	0.19408	0.192741	0.205591	0.125425	0.183472	0.261905	0.106825	0.0849156	0.208496	0.629852	0.629808	0.629528	0.681906	0.583768	0.540054	0.537127	0.527242	0.490436	0.508141	0.534947	0.578061	0.61966	0.576867
SORL1_Body_8					0.223314	0.160865	0.201346	0.186122	0.121107	0.20558	0.191379	0.237695	0.145929	0.217746	0.28897	0.131969	0.0944093	0.207891	0.619789	0.68219	0.677561	0.734287	0.588949	0.57056	0.659534	0.576096	0.452122	0.547924	0.558203	0.586497	0.579282	0.595611
SORL1_Body_9					0.280799	0.18769	0.276915	0.236987	0.0622837	0.279536	0.241151	0.267244	0.201359	0.243956	0.355774	0.161472	0.142707	0.273575	0.689341	0.728197	0.707671	0.793334	0.557096	0.514731	0.634615	0.573427	0.525111	0.553349	0.494523	0.564066	0.593839	0.581313
SPTBN1_Body_1					0.351724	0.198702	0.293015	0.262721	0.26716	0.210972	0.382005	0.22392	0.209484	0.420221	0.551734	0.187965	0.199047	0.264653	0.695823	0.711291	0.735496	0.738269	0.6318	0.476344	0.61938	0.490379	0.521586	0.650123	0.623618	0.690493	0.600842	0.576028
SPTBN1_Body_2					0.206566	0.0914192	0.129509	0.116576	0.178272	0.12318	0.182627	0.129958	0.0974145	0.201467	0.337619	0.127562	0.0732611	0.158162	0.579384	0.607167	0.638806	0.5959	0.495808	0.361309	0.49782	0.377778	0.408277	0.540608	0.521941	0.553366	0.471805	0.506788
SPTBN1_Body_3					0.296064	0.1337	0.207943	0.181582	0.227778	0.168678	0.268753	0.178621	0.148277	0.268294	0.424336	0.12085	0.101085	0.220637	0.630906	0.709966	0.722936	0.715706	0.6318	0.453467	0.568812	0.517917	0.554155	0.5908	0.652639	0.63871	0.585788	0.609227
SPTBN1_Body_4					0.353602	0.180828	0.318725	0.277819	0.333827	0.21665	0.383907	0.277177	0.202587	0.425093	0.588696	0.181253	0.154111	0.297439	0.815179	0.799358	0.805742	0.840264	0.77952	0.589861	0.741665	0.634411	0.643888	0.74182	0.783852	0.799671	0.747655	0.734639
SPTBN1_Body_5					0.457077	0.236784	0.415459	0.352533	0.444938	0.256289	0.460132	0.331068	0.276487	0.50488	0.673864	0.204127	0.229343	0.342698	0.86188	0.864582	0.850486	0.887492	0.871205	0.678256	0.83723	0.726135	0.736465	0.818957	0.889761	0.855246	0.819868	0.825126
SPTBN1_Body_6					0.282117	0.112873	0.196652	0.162724	0.244938	0.162017	0.2212	0.190866	0.0974145	0.287806	0.387692	0.140985	0.101242	0.176162	0.741595	0.716484	0.798771	0.743556	0.752362	0.599898	0.713189	0.641164	0.595671	0.754558	0.775634	0.708534	0.715729	0.64813
SPTBN1_Body_7					0.367527	0.161344	0.316402	0.240564	0.333827	0.239577	0.372715	0.284214	0.181741	0.390245	0.612587	0.162208	0.145767	0.263832	0.825879	0.839108	0.855898	0.834766	0.815127	0.662201	0.849067	0.699196	0.706838	0.872419	0.847361	0.850722	0.834636	0.804184
SPTBN1_Body_8					0.441308	0.215144	0.392888	0.324827	0.400494	0.261059	0.446629	0.32607	0.212748	0.463894	0.760638	0.194676	0.218105	0.31662	0.91621	0.893527	0.925	0.911141	0.92775	0.825556	0.910185	0.840816	0.807557	0.917276	0.950089	0.896702	0.917719	0.885764
SPTBN1_Body_9					0.403172	0.194598	0.338549	0.278605	0.356049	0.224164	0.400677	0.27728	0.182369	0.410258	0.668254	0.187965	0.163661	0.249466	0.855756	0.872884	0.850994	0.865652	0.896228	0.729464	0.850175	0.747146	0.758996	0.872264	0.914848	0.828692	0.849916	0.83906
SYNPO_1stExon_1					0.199261	0.0590789	0.0849675	0.0397342	0.0781653	0.138947	0.110656	0.160681	0.0918516	0.0807657	0.0916337	0.0815086	0.0652022	0.148643	0.635001	0.759977	0.724286	0.682114	0.80641	0.580924	0.578365	0.612478	0.536751	0.644333	0.753247	0.672972	0.657691	0.670254
SYNPO_1stExon_2					0.235885	0.0604028	0.103156	0.0465666	0.091927	0.161284	0.133412	0.166103	0.0892643	0.108826	0.0932333	0.0916287	0.0689009	0.160587	0.699494	0.832266	0.803189	0.767727	0.853889	0.621441	0.692544	0.692274	0.552726	0.749574	0.852035	0.727986	0.713234	0.730986
SYNPO_1stExon_3					0.235414	0.0612458	0.102756	0.0483733	0.097966	0.163025	0.133414	0.174189	0.0913924	0.108795	0.103783	0.0921832	0.0793079	0.159549	0.717042	0.855205	0.804592	0.789647	0.875845	0.642156	0.646391	0.692819	0.579815	0.79066	0.8473	0.74681	0.690215	0.712732
SYNPO_1stExon_4					0.231672	0.0594797	0.0980622	0.0497478	0.0952396	0.158839	0.137993	0.180443	0.0946141	0.117213	0.106106	0.0987389	0.0741091	0.160757	0.737102	0.837743	0.859439	0.800001	0.882909	0.651776	0.707929	0.709055	0.616893	0.815655	0.873913	0.765412	0.72399	0.714956
SYNPO_1stExon_5	cg15697257	0.96			0.126601	0.0189811	0.0365667	0.024948	0.0434259	0.0573693	0.0439025	0.0816174	0.0401052	0.0425866	0.0487565	0.0459806	0.0388668	0.0750162	0.30592	0.377512	0.335479	0.321952	0.355617	0.211572	0.21899	0.311555	0.342959	0.355673	0.375155	0.319372	0.329268	0.388903
SYNPO_1stExon_6	cg05876069	0.96			0.147292	0.0227274	0.0419717	0.0271544	0.0483287	0.0857413	0.0585013	0.0833646	0.0736451	0.0559668	0.0503994	0.0544736	0.0495907	0.086582	0.385438	0.506418	0.444603	0.400001	0.465865	0.266321	0.231006	0.35537	0.354643	0.440826	0.374846	0.361022	0.390395	0.449414
SYNPO_1stExon_7					0.24752	0.0585285	0.0947248	0.0449875	0.0960115	0.142101	0.118717	0.171755	0.0907929	0.103095	0.101949	0.0896069	0.0610562	0.156385	0.707331	0.825517	0.791041	0.777869	0.838237	0.56776	0.600237	0.621023	0.576933	0.737567	0.817677	0.711786	0.66557	0.711176
SYNPO_1stExon_8	cg19984911	0.98			0.188742	0.0398661	0.0765975	0.0367381	0.0573582	0.108543	0.0813295	0.121548	0.0688328	0.0895763	0.0690348	0.0612993	0.0690141	0.120734	0.474208	0.617176	0.606198	0.531378	0.601606	0.423934	0.359615	0.461437	0.482438	0.579041	0.500928	0.495363	0.471159	0.563587
SYNPO_1stExon_9					0.206248	0.0604746	0.0824982	0.041174	0.0820911	0.121734	0.100509	0.152117	0.0766251	0.0854219	0.0882795	0.0777677	0.0684964	0.126837	0.624086	0.73965	0.6677	0.621139	0.680483	0.533895	0.492544	0.537904	0.541411	0.690725	0.628625	0.588235	0.564366	0.625551
TLR4_Body_1	cg02515422	0.84			0.203978	0.823064	0.538346	0.546377	0.550576	0.310504	0.267977	0.232119	0.543535	0.101426	0.296113	0.551515	0.581904	0.259634	0.0925184	0.0809779	0.0599234	0.0675849	0.103856	0.0371496	0.075	0.0509892	0.139084	0.0355288	0.0605961	0.104623	0.0595018	0.0530272
TLR4_Body_2					0.291356	0.862643	0.587256	0.569375	0.661724	0.314667	0.367718	0.340855	0.619495	0.230932	0.326714	0.672016	0.620557	0.384556	0.247808	0.250762	0.261847	0.169882	0.28801	0.104523	0.233181	0.149693	0.235891	0.104494	0.175149	0.308023	0.219183	0.196639
TLR4_Body_3					0.287225	0.874782	0.581433	0.559078	0.572505	0.307135	0.356563	0.350821	0.624135	0.202692	0.327382	0.624185	0.669243	0.343145	0.212188	0.220561	0.158973	0.13076	0.226255	0.0836319	0.158301	0.126043	0.2616	0.0855961	0.136665	0.239348	0.166672	0.148339
TLR4_Body_4	cg05429895	0.79			0.203978	0.815952	0.580305	0.509353	0.579939	0.262676	0.275846	0.25443	0.558145	0.0642648	0.309146	0.579238	0.632922	0.264444	0.14861	0.121115	0.0980752	0.0696955	0.1453	0.0509151	0.0756861	0.0653224	0.120011	0.0427986	0.0827838	0.158321	0.132425	0.0793673
TLR4_Body_5					0.223395	0.811338	0.573599	0.532375	0.598527	0.278201	0.297517	0.276382	0.497669	0.0634514	0.281313	0.581407	0.666925	0.241486	0.103981	0.104959	0.100245	0.0467003	0.105545	0.0390969	0.0826081	0.0640353	0.145706	0.0354917	0.0780424	0.119676	0.116444	0.0659631
TLR4_Body_6					0.203978	0.825898	0.570564	0.51977	0.591092	0.282933	0.29605	0.244958	0.55221	0.0634514	0.262898	0.584925	0.655417	0.257464	0.106219	0.0991925	0.0928386	0.0509637	0.0960524	0.0416896	0.0785356	0.0631304	0.139084	0.0354547	0.0680768	0.124526	0.0730646	0.0552624
TLR4_Body_7					0.271939	0.850263	0.577275	0.554356	0.629227	0.296833	0.338579	0.293836	0.596293	0.114084	0.316156	0.611139	0.656856	0.306352	0.151617	0.155228	0.13102	0.0913047	0.18483	0.0650138	0.135163	0.0904701	0.192064	0.0573525	0.133289	0.18331	0.141882	0.119444
TLR4_Body_8					0.271939	0.860141	0.577746	0.552121	0.604491	0.312858	0.336035	0.279661	0.595354	0.114084	0.300298	0.600201	0.657143	0.312936	0.157244	0.138749	0.127025	0.0839034	0.148937	0.0609067	0.12476	0.0943398	0.169446	0.0553247	0.108394	0.183059	0.134708	0.110386
TRANK1_Body_1					0.870997	0.950028	0.917515	0.966415	0.924245	0.841772	0.899842	0.810856	0.922044	0.767974	0.89675	0.886639	0.938496	0.893238	0.635117	0.762753	0.765246	0.818898	0.665228	0.39312	0.627488	0.564488	0.553916	0.520458	0.650707	0.638389	0.659496	0.617727
TRANK1_Body_2					0.860244	0.937929	0.889992	0.956721	0.939212	0.852827	0.897487	0.845683	0.913161	0.780864	0.921344	0.903143	0.947683	0.906771	0.666554	0.772987	0.765398	0.815523	0.694386	0.418478	0.641391	0.564706	0.570829	0.544763	0.659182	0.679366	0.696025	0.66063
TRANK1_Body_3					0.881749	0.924725	0.92669	0.966029	0.945539	0.838229	0.892165	0.852394	0.930881	0.725309	0.920077	0.923525	0.904239	0.905984	0.66949	0.793172	0.792199	0.832396	0.693306	0.433253	0.673978	0.548899	0.565682	0.551955	0.695038	0.675477	0.703195	0.68485
TRANK1_Body_4	cg09550909	0.95			0.876373	0.944002	0.825772	0.966703	0.957642	0.827382	0.890736	0.859105	0.920323	0.780864	0.890038	0.887646	0.931326	0.854739	0.671923	0.745983	0.752691	0.805525	0.674219	0.401983	0.671267	0.557295	0.537002	0.5157	0.661594	0.650373	0.673583	0.628603
TRANK1_Body_5	cg11219400	0.96			0.849491	0.938255	0.871644	0.954717	0.930411	0.847644	0.896893	0.818837	0.915771	0.780864	0.888847	0.904895	0.926775	0.897876	0.685289	0.788711	0.77261	0.82396	0.706582	0.431931	0.68506	0.556028	0.596199	0.532889	0.679826	0.671611	0.717549	0.671436
TRANK1_Body_6					0.768846	0.860989	0.862469	0.884035	0.88182	0.729741	0.786068	0.731589	0.759857	0.669753	0.746275	0.823475	0.847399	0.815976	0.553033	0.594464	0.609438	0.728041	0.58684	0.336472	0.582719	0.449869	0.482034	0.448047	0.492035	0.524869	0.498086	0.559884
TRANK1_Body_7	cg20768638	0.95			0.860244	0.942128	0.825772	0.959418	0.924359	0.84018	0.889373	0.838971	0.922114	0.725309	0.905509	0.902354	0.924495	0.895837	0.673891	0.773527	0.771109	0.818028	0.703025	0.424325	0.652031	0.554193	0.549687	0.542858	0.670533	0.671248	0.706341	0.646441
TREM2_TSS200_1					0.916979	0.973792	0.946678	0.940863	0.8125	0.936909	0.95256	0.913195	0.938249	0.950158	0.962438	0.951067	0.920281	0.954277	0.858337	0.890625	0.897337	0.905202	0.819256	0.840635	0.882346	0.803011	0.756004	0.728386	0.775695	0.799089	0.847415	0.84043
TREM2_TSS200_2					0.835201	0.92293	0.92632	0.917195	0.8125	0.889357	0.909847	0.831097	0.898551	0.892526	0.90509	0.924482	0.930535	0.919534	0.720527	0.640625	0.738856	0.772232	0.66091	0.656118	0.744914	0.634608	0.599602	0.629574	0.609088	0.629345	0.74401	0.747736
TREM2_TSS200_3	cg01980222	0.9			0.869791	0.959279	0.929438	0.923112	0.8125	0.873286	0.897449	0.865981	0.939912	0.92019	0.923579	0.921843	0.922915	0.926152	0.734369	0.515625	0.715103	0.813502	0.654763	0.645161	0.728718	0.652524	0.657952	0.626054	0.658766	0.659165	0.698293	0.738403
TREM2_TSS200_4	cg10725937	0.43			0.895611	0.961454	0.963685	0.952698	0.3125	0.910815	0.938368	0.910096	0.903287	0.921999	0.944338	0.947368	0.937894	0.911074	0.830591	0.854167	0.855299	0.867059	0.757274	0.774451	0.82197	0.746129	0.72892	0.7026	0.710554	0.725029	0.804046	0.770901
TREM2_TSS200_5					0.690615	0.753002	0.734535	0.809559	0.8125	0.691299	0.749708	0.685658	0.719697	0.788164	0.697051	0.756101	0.675198	0.367585	0.482429	0.265625	0.474429	0.46633	0.414923	0.43476	0.463689	0.408781	0.446469	0.449886	0.409391	0.403333	0.435688	0.228102
TRIM2_TSS200_1	cg02677609	0.98			0.53952	0.920754	0.841042	0.85179	0.875229	0.68847	0.653513	0.558475	0.831776	0.639065	0.741905	0.780022	0.811409	0.630484	0.091454	0.0731968	0.0952783	0.0545315	0.0138913	0.125689	0.112625	0.127879	0.205736	0.178018	0.0783974	0.144503	0.189645	0.167055
TRIM2_TSS200_2	cg22471112	0.98			0.524695	0.893934	0.834131	0.860564	0.851989	0.658743	0.6561	0.507421	0.801527	0.63537	0.749881	0.786367	0.789145	0.62002	0.0679397	0.0642339	0.0781876	0.0513238	0.00773036	0.0818477	0.0984103	0.0998585	0.156257	0.12067	0.03573	0.133201	0.171875	0.142347
TRIM2_TSS200_3	cg17371020	0.95			0.451163	0.680369	0.725532	0.72001	0.660653	0.562058	0.584528	0.459178	0.670908	0.576565	0.550214	0.629845	0.72329	0.571283	0.0582223	0.0697675	0.0825611	0.0489966	0.0216742	0.120947	0.112562	0.0911296	0.143236	0.133813	0.088056	0.132954	0.192708	0.138798
TRIM2_TSS200_4	cg23820816	0.99			0.465116	0.638426	0.668438	0.634442	0.57609	0.491006	0.598359	0.390745	0.606962	0.569643	0.582381	0.619285	0.557765	0.515276	0.0379663	0.0275347	0.0419743	0.0369484	0.00154798	0.0398833	0.0693182	0.0301193	0.101834	0.0586139	0.00522667	0.0668609	0.121178	0.102222
TRIM2_TSS200_5					0.486418	0.819021	0.801494	0.797721	0.810473	0.660574	0.698496	0.53328	0.746588	0.614065	0.698428	0.738636	0.696529	0.614458	0.0916167	0.0731708	0.0662867	0.0201619	0.0154345	0.138519	0.0709409	0.113875	0.151048	0.116169	0.0249128	0.100133	0.150613	0.130171
TRIM2_TSS200_6	cg12793610	0.98			0.518439	0.905473	0.837247	0.844672	0.835743	0.68559	0.687429	0.541089	0.775892	0.640065	0.712172	0.781103	0.761542	0.657604	0.0995103	0.0793414	0.0765005	0.056316	0.0185759	0.139535	0.142125	0.115026	0.161465	0.171259	0.053712	0.142819	0.176255	0.122586
ZBTB38_5UTR_1					0.416583	0.689264	0.533472	0.720622	0.52444	0.506374	0.598863	0.443153	0.549084	0.423823	0.61227	0.600218	0.670649	0.50557	0.0678454	0.0251933	0.0669331	0.0765306	0.00518975	0.0662534	0.0382855	0.0313835	0.417438	0.104654	0.0224429	0.113887	0.070895	0.0393823
ZBTB38_5UTR_2					0.471483	0.804926	0.623285	0.799495	0.651604	0.553323	0.628115	0.442471	0.640087	0.423823	0.718033	0.701065	0.698488	0.553169	0.0705726	0.0237891	0.0815764	0.0765306	0.0261797	0.0974223	0.0495713	0.0519202	0.445216	0.135003	0.0741285	0.13941	0.0929414	0.0622579
ZBTB38_5UTR_3					0.441628	0.81039	0.617305	0.793517	0.687973	0.555326	0.611595	0.485123	0.667747	0.423823	0.721178	0.669485	0.72231	0.593609	0.0745906	0.0260522	0.0648149	0.0714286	0.00909259	0.0826388	0.0412586	0.0451048	0.417438	0.131669	0.0294658	0.121033	0.0713413	0.043008
ZBTB38_5UTR_4	cg06137072	0.94			0.450969	0.846777	0.628738	0.814262	0.725051	0.568771	0.648787	0.463025	0.674244	0.371191	0.728426	0.717522	0.769283	0.5767	0.0784531	0.0226492	0.0725726	0.0765306	0.0077737	0.0764456	0.0377005	0.0361189	0.445216	0.111669	0.0294658	0.112968	0.068161	0.046356
ZBTB38_5UTR_5	cg13029400	0.94			0.450922	0.829412	0.643006	0.807562	0.699436	0.568306	0.618414	0.47181	0.686892	0.31856	0.73273	0.676091	0.717844	0.574968	0.0619292	0.0258325	0.0680222	0.0765306	0.00782437	0.082397	0.0343456	0.036973	0.472994	0.122486	0.0376493	0.129097	0.0627205	0.0460187
ZBTB38_5UTR_6					0.386196	0.63342	0.482529	0.634854	0.360381	0.455927	0.547209	0.384691	0.533478	0.391813	0.572887	0.552373	0.570913	0.512315	0.0450531	0.0222985	0.0622345	0.00510204	0.00259235	0.0589485	0.0268694	0.00853429	0.361883	0.0815335	0.0221129	0.0968392	0.0478659	0.0349525
ZBTB38_5UTR_7	cg08360599	0.95			0.332934	0.469766	0.419851	0.539092	0.320154	0.323403	0.454649	0.320747	0.389667	0.371191	0.522681	0.457924	0.408343	0.459297	0.0400354	0.0157459	0.0539731	0.0765306	0.00390794	0.0509825	0.0120608	0.0162047	0.306327	0.0698863	0.0221129	0.0726457	0.04373	0.0311135
ZBTB38_5UTR_8					0.278211	0.336143	0.317408	0.419958	0.2434	0.290238	0.388931	0.200236	0.255114	0.213296	0.419844	0.371694	0.328375	0.344473	0.0336061	0.0148657	0.0279861	0.0765306	0.00259571	0.0316927	0.0137357	0.00533622	0.278549	0.0532474	0.0147059	0.0565166	0.0423652	0.0154322
ZBTB38_5UTR_9					0.436662	0.756003	0.620733	0.792501	0.598117	0.555932	0.628414	0.472326	0.617045	0.476454	0.72679	0.664841	0.689211	0.56931	0.0692632	0.020923	0.064218	0.0765306	0.00519649	0.0730108	0.0352231	0.0192514	0.472994	0.105003	0.0294658	0.112968	0.0523984	0.0432433
ZBTB38_5UTR_10					0.361422	0.526418	0.394431	0.580387	0.403017	0.398873	0.472827	0.340095	0.430422	0.31856	0.578087	0.495766	0.502028	0.437701	0.0416575	0.0177346	0.0484879	0.00510204	0.00390286	0.0562057	0.0293628	0.0117522	0.38966	0.0549113	0.0294658	0.0887747	0.0311689	0.0262279
ZBTB38_5UTR_11					0.423292	0.762322	0.583887	0.725074	0.525523	0.524873	0.581025	0.440307	0.639699	0.31856	0.674171	0.624898	0.653222	0.529702	0.0555679	0.0183434	0.0497501	0.0765306	0.00650363	0.0684762	0.0348062	0.0162602	0.417438	0.0918225	0.0444989	0.104904	0.0409786	0.036406
ZBTB38_5UTR_12	cg21370924	0.94			0.398478	0.639675	0.443334	0.650305	0.41055	0.453759	0.562595	0.385965	0.492425	0.31856	0.620647	0.568923	0.530594	0.48227	0.0445874	0.0218016	0.053093	0.0765306	0.0104729	0.0614674	0.0375548	0.0143654	0.361883	0.100505	0.0294658	0.0984268	0.0376055	0.0232679

## Sheet: Supp. Table 10
Supplementary Table 10: Validation of SORL1 and FOXP1 expression in healthy control tissue.
SORL1:
ID	DAPI positive cells	NeuN positive cells	SORL1 positive cells	NeuN and SORL1 positive cells	NeuN negative and SORL1 positive cells	Fraction of SORL1 positive neurons	Fraction of SORL1 positive neurons [%]	Fraction of SORL1 positive glia	Fraction of SORL1 positive glia [%]
Case_1a	203	76	74	76	0	1	100	0	0
Case_1b	172	126	88	85	0	0.674603	67.4603	0	0
Case_1c	295	128	92	90	2	0.703125	70.3125	0.011976	1.1976
Case_2a	204	62	59	59	3	0.951613	95.1613	0.0211268	2.11268
Case_2b	163	101	78	77	1	0.762376	76.2376	0.016129	1.6129
Case_2c	246	116	81	81	0	0.698276	69.8276	0	0
Case_3a	190	102	102	102	0	1	100	0	0
Case_3b	205	97	88	88	0	0.907216	90.7216	0	0
Case_3c	180	80	65	65	0	0.8125	81.25	0	0
FOXP1:
ID	DAPI positive cells	NeuN positive cells	FOXP1 positive cells	NeuN and FOXP1 positive cells	NeuN negative and FOXP1 positive cells	Fraction of FOXP1 positive neurons	Fraction of FOXP1 positive neurons [%]	Fraction of FOXP1 positive glia	Fraction of FOXP1 positive glia [%]
Case_1a	304	129	115	114	1	0.883721	88.3721	0.00571429	0.571429
Case_1b	123	61	62	61	1	1	100	0.016129	1.6129
Case_1c	151	89	106	84	17	0.94382	94.382	0.274194	27.4194
Case_2a	185	100	86	85	1	0.85	85	0.0117647	1.17647
Case_2b	166	66	73	53	7	0.80303	80.303	0.07	7
Case_2c	260	125	116	110	6	0.88	88	0.0444444	4.44444
Case_3a	167	109	125	105	20	0.963303	96.3303	0.344828	34.4828
Case_3b	154	87	101	76	25	0.873563	87.3563	0.373134	37.3134
Case_3c	204	129	124	101	23	0.782946	78.2946	0.306667	30.6667

[truncated: 11 more sheets: Supp. Table 11, Supp. Table 12, Supp. Table 13, Supp. Table 14, Supp. Table 15, Supp. Table 16, Supp. Table 17, Supp. Table 18, Supp. Table 19, Supp. Table 20, Supp. Table 21]
